# Supplementary material for: Like Father, Like Son: Assessment of the Morphological Affinities of A.L. 288–1 (A. afarensis), Sts 7 (A. africanus) and Omo 119–73–2718 (Australopithecus sp.) through a Three-Dimensional Shape Analysis of the Shoulder Joint
Source: PLoS One. 2015 Feb 4;10(2):e0117408. doi: 10.1371/journal.pone.0117408 (PMC4317181; doi:10.1371/journal.pone.0117408)
Supplement: S1 Table — (TXT) [file pone.0117408.s001.txt]

Id	ProcCoord1	ProcCoord2	ProcCoord3	ProcCoord4	ProcCoord5	ProcCoord6	ProcCoord7	ProcCoord8	ProcCoord9	ProcCoord10	ProcCoord11	ProcCoord12	ProcCoord13	ProcCoord14	ProcCoord15	ProcCoord16	ProcCoord17	ProcCoord18	ProcCoord19	ProcCoord20	ProcCoord21	ProcCoord22	ProcCoord23	ProcCoord24	ProcCoord25	ProcCoord26	ProcCoord27	ProcCoord28	ProcCoord29	ProcCoord30	ProcCoord31	ProcCoord32	ProcCoord33	ProcCoord34	ProcCoord35	ProcCoord36	ProcCoord37	ProcCoord38	ProcCoord39	ProcCoord40	ProcCoord41	ProcCoord42	ProcCoord43	ProcCoord44	ProcCoord45	ProcCoord46	ProcCoord47	ProcCoord48	ProcCoord49
Ag_AS-819_def	-0.12540323379915444	0.13155530656806022	-0.1797636057223431	-0.05411828289097713	0.19236532084849423	-0.012774108898197172	-0.0894454444621984	0.212465439936353	-0.10562596505876554	-0.13614601804099508	0.1543985584748917	-0.07202763919552949	0.047860055240832464	0.13769220185125267	0.045752773008484036	0.08044597281287708	0.003953872281825609	0.06660913486230012	0.1091558802779445	0.07797376787862344	0.06794810268815465	0.04349157159121802	0.07008847470370397	0.07325445214691348	0.162616571968709	-0.0571824743665032	-0.009574004936459445	0.13995286221880957	0.0546308952483327	0.05861907958265985	0.16442457203612793	0.032757498973624136	-0.00424235066258947	0.10929010134784538	-0.01949309721929085	0.04671798647426201	0.14190305726633848	-0.06217498244317934	-0.14556562428468556	0.17209104192157196	-0.054181329038635095	-0.053412914383006285	0.16594931708804134	-0.017399111760568062	-0.10250768670509716	0.13976266227567494	-0.08836289391693262	-0.07936856347130403	-0.18912454120837066
Ag_AS-987_def	-0.1554789942864922	0.12665556228685576	-0.17239404323927354	-0.061046835516852735	0.19672624939756983	-0.02590674889876075	-0.08610941157981204	0.2139013345283708	-0.10183302010861492	-0.13867027164046553	0.15966956762831383	-0.04631759608608284	0.05325205619791848	0.13490147687353338	0.04830548513536159	0.07883275188385835	-0.0037724414383512594	0.07620956101158913	0.12793008507937273	0.07012615427327001	0.0657446744294886	0.04080998103819013	0.062286630200181554	0.0874560783832998	0.15675044953819972	-0.06912350820564303	-0.02291285674987128	0.1445146144696676	0.04090344875607594	0.05975097079121422	0.16898360436066812	0.020237167140094367	-0.008727640636353768	0.12028179110040771	-0.05268713125555526	0.04869494698920122	0.15287277421524773	-0.05223173270392963	-0.1369089583121958	0.1656266153771382	-0.040845132462155744	-0.04317952640890792	0.16304423614895575	-0.0045687239363387255	-0.09327713656433828	0.15829618553247887	-0.07084147553637529	-0.08107921888980932	-0.1902617397905128
Ag_AS-1002_def	-0.14660861986119444	0.11629730676955814	-0.18117760101126476	-0.07051955938414724	0.20393219321220662	-0.021120167511079906	-0.08485874329406909	0.2027644975999362	-0.11989207916966538	-0.14322011339889315	0.14368387551282233	-0.06548934901050281	0.06872245019376952	0.13690205331993785	0.041611232650976375	0.10050938654886347	-0.00789657111701475	0.07034038577765582	0.13198147570954266	0.055253244797873524	0.0659536700076588	0.04648510504148123	0.062149142677666865	0.08013304105368305	0.1509903804017631	-0.06940687768402018	-0.026177794929799502	0.14204589691837882	0.03085591257858581	0.05822312278019893	0.17065178923511992	0.023273733844098463	-0.006596172321385287	0.1152167486813413	-0.0480617946283434	0.039314686903302476	0.15271463294699372	-0.05671025132023574	-0.12525827414656915	0.1707997915251609	-0.015278656448314554	-0.04141870907509089	0.15520530578776429	0.01491826685492155	-0.0922475125801464	0.1562368719537309	-0.06570480318364234	-0.05982019507113228	-0.18591904788790015
Ag_As-1024_def	-0.1377971058773716	0.1194686074514833	-0.17911096970375026	-0.059679147772565486	0.19554138874853086	-0.025535084739652086	-0.0879313332087748	0.20511158485282815	-0.10615616519457974	-0.1229861482750799	0.15708788611285243	-0.05849696874458309	0.04813409013697566	0.14113596202090312	0.06004206494957452	0.07980385220496074	0.01950351901747769	0.07415149514450954	0.11829846903441013	0.08141768672636207	0.07652185215153492	0.038646491658392804	0.07582832384978185	0.0798046032818473	0.15641100944297676	-0.05380309687955687	0.0016184612982766688	0.1286796013977367	0.049607441473849684	0.0754998997894458	0.1685555371272846	0.029426681040358574	0.0047877102463241405	0.11830259710177136	-0.03710663620205237	0.054653669384962966	0.1272372270412085	-0.07160102700086099	-0.17718305637069784	0.1672416217399071	-0.056270587720061646	-0.05302922957456361	0.15857659419845255	-0.031287011960582436	-0.12364772731719417	0.12904765906880777	-0.0920957648962325	-0.10313309081945082	-0.16354395571760563
Ag_AS-1028_def	-0.1348103648167496	0.13921398074379854	-0.17580177786227744	-0.041997467775365546	0.17758117801898354	-0.0028206552785856893	-0.07773732566624696	0.21442695679333418	-0.08950812652580464	-0.12972252207605056	0.14949779278667422	-0.05310688424905813	0.06376780292680179	0.14069427245281277	0.036475305539458755	0.07371405742414855	0.024900069673808305	0.06567083355110194	0.11705111785193838	0.0961195990026047	0.055450906783983046	0.050809105185966694	0.08498742288272879	0.06377873162879856	0.1513443252333811	-0.06137595254003498	-0.0114710891707567	0.12914316913386262	0.06031330590385753	0.054422782330262764	0.16512180116531458	0.044910758835838754	-7.658626515174172E-4	0.09547918698120421	-0.03682346519011204	0.05032555909624442	0.1506885864963801	-0.0636188666085992	-0.1432301287403785	0.17103154092622616	-0.048755413238575636	-0.039307532909703805	0.16710724634052038	-0.007514126886906308	-0.09104070899344886	0.1448065198230895	-0.08840333062514066	-0.07588420961121717	-0.17974845659124664
AL_288-1R_REVERS	-0.10897223803074454	0.11515540066374841	-0.19329031505985492	-0.06350584940459149	0.1614963944853307	0.03536863396606344	-0.11335073084648026	0.19936621232861354	-0.0665827270947455	-0.15842088740457358	0.12189335332954829	-0.027425459871721125	0.03974521647714789	0.14261341488856252	0.051111068455106545	0.1033493306450443	0.07566472787532834	0.06767845289488154	0.08436653848645842	0.12933823941045539	0.05992745754746901	0.05929180406737233	0.09349626259647358	0.07328104998583151	0.16300223039955344	-0.03004616349983899	-0.03061783454693551	0.1486733534459563	0.0746780294450518	0.05491058923336291	0.18858559113344453	0.0464890110784197	-0.017299972041206528	0.12009249104481595	-0.004253603363073108	0.042319991733002396	0.15880101149078166	-0.10461473164929912	-0.1185261038668456	0.16318050157651956	-0.0969260318740354	-0.03975638461403613	0.15814896074992368	-0.06016786279460887	-0.08619479698980267	0.1501079016104399	-0.13472006747717083	-0.07463312446787482	-0.17961430258278033
ateles30192AMNH	-0.14671677790561544	0.12940206313037259	-0.19710314273046448	-0.060053403795719676	0.1972720575437476	-0.022540901619351496	-0.11831568650489435	0.20308447777843747	-0.10811464932418358	-0.14934165215378847	0.16081798367236141	-0.05972608757485671	0.06681031310150759	0.12157909324752268	0.06677736440310945	0.07107861963126721	0.020803445722660928	0.07615945009194154	0.10741452099747267	0.07567016407102925	0.06250735022611147	0.04949791341037122	0.07287835595904128	0.08355878484092137	0.16281101031446937	-0.06119119856254877	-0.012649208649107357	0.11728266664003656	0.04185240483199988	0.05423910386181181	0.15816516986685558	0.03947244721276608	0.0014465958351315977	0.10702811394497191	-0.023050648461570053	0.04479268113299989	0.14158710512004496	-0.06480110550354881	-0.14323625454992842	0.17748847336475443	-0.06078591522192177	-0.049928971332637934	0.1691024385342102	-0.02894279572474595	-0.09687224228889355	0.16936989517993967	-0.09956958047846139	-0.08155052873353646	-0.1794065518349552
Ateles172985AMNH	-0.13003174868718426	0.12299266327752129	-0.17393011792773228	-0.04153417042238784	0.17783365666159673	0.00790983343471697	-0.06579502322161754	0.19575891059204412	-0.07339764355848673	-0.11897677350395021	0.14314134078244617	-0.03158664332189108	0.06284695746361549	0.1559483749734979	0.032274332802453294	0.08581280461010217	0.060480856630260774	0.07613545780753725	0.10169998529041632	0.11212547008254128	0.055881814998416074	0.03586184292459122	0.10777008886283064	0.07433309346251211	0.16498054822979458	-0.0824520335159814	-0.0038937615970203523	0.12822260624290138	0.045061556528506845	0.0654056906367171	0.1628074110034553	0.04640133406298492	0.019655957473586005	0.11456215516746454	-0.03765561221960635	0.053307894703004344	0.13178444359501817	-0.08192995304092326	-0.1775012569849839	0.17429661685422998	-0.05967681288697637	-0.04669961428968383	0.16868617300729238	-0.03003918225393582	-0.11859974394696798	0.12102558449128616	-0.08999743333096748	-0.10663483387537279	-0.2103577469439319
Ateles188135AMNH	-0.13618118533130932	0.13444838230965758	-0.16499554599221816	-0.06052744136676902	0.1963147774880155	-0.024305889055540198	-0.08500743889617611	0.2076398838994155	-0.09011741391673916	-0.11919117051551897	0.15652080017814546	-0.04848034098267844	0.058572255809282034	0.12543791696870168	0.047218499918973464	0.08013652211464281	0.029111605794705377	0.07153451098554872	0.11069017721999089	0.08063431712825433	0.058454004630010895	0.0490228757590537	0.07173118575495568	0.06566664844497658	0.16319941130352733	-0.07600210639870472	-0.012360687448794396	0.13426429478041507	0.04939413296016522	0.05712018136173161	0.16639650632056222	0.034997120612027754	-0.0064141655337883186	0.11954868449080097	-0.04640697749490534	0.04442337573764295	0.15090535896676038	-0.0539441317594891	-0.14650629044061536	0.1727161572014609	-0.035744129091003836	-0.03947570066842225	0.16403649862103684	-1.0995792124492143E-4	-0.09741615631495522	0.16266944163364905	-0.08277689098179863	-0.08296550461643735	-0.19164404422615836
ateles200584AMNH	-0.13921545484276393	0.10220913952358512	-0.20005692695032637	-0.06183698676588742	0.2010901595375469	-0.00765734565968992	-0.07074482606795211	0.19566436525847236	-0.1124467304425667	-0.15848700419921843	0.1522160158717086	-0.0654479207803576	0.06312948196089038	0.13275306838250936	0.04639641879701421	0.07874772070269848	0.0013095809954160112	0.07995273853379903	0.12953347278052077	0.06123159720484591	0.058592811391489606	0.04457428294204734	0.0670257514938974	0.0817019427820093	0.1599447433747398	-0.09430252292377028	-0.03747811155339686	0.14562284965385458	0.0393583521143107	0.05416300416772911	0.17042735897872474	0.0206371378398678	-0.02205778178091864	0.1256486164002661	-0.054931909262540025	0.047509299165572595	0.1527709111017126	-0.03566952919515159	-0.12861872414516537	0.17771496886920024	-0.02167268043908828	-0.04079376039513163	0.15738064284376513	0.02611483752769144	-0.08894853484299195	0.15919866199540988	-0.0669675075692891	-0.07444629329207733	-0.20931850278620392
G_gorilla_99.1-1577m_humerus	-0.14564400996177534	0.11274694580499128	-0.20455238418712396	-0.0796275849486744	0.181865747275348	-0.015465844728673003	-0.09340562862512342	0.19051283681560374	-0.12105504861098233	-0.1343274959703495	0.147544040468122	-0.08479215113137357	0.02464876463351419	0.1246795079919141	0.10529743761399574	0.08572413294001997	-0.004990907364681212	0.0791521902813434	0.10931299407352332	0.0692376166040797	0.09414050116154239	0.0393987134955276	0.05191792878769821	0.10112287872526124	0.17203384512761805	-0.0657203473979138	-0.01117503369337177	0.1392582059534927	0.06368525010143222	0.06883620261301654	0.17885752495061902	0.03882168268489686	-0.006979623041977367	0.12642428696130933	-0.015314518578077078	0.06192209727166058	0.13867597396506337	-0.07841462214138839	-0.18659814438568686	0.16802237507243278	-0.05763265077201709	-0.07005802293523955	0.16832966413974879	-0.011119997752337768	-0.12306659152863819	0.13822021951187533	-0.0973163630572304	-0.10397566987128823	-0.16079550281933344
G_gorilla_99-1-1578f_humerus	-0.15289463459137204	0.11406404526084465	-0.19080776171618208	-0.07505473609494157	0.1853899202298258	-0.03527067616713327	-0.08506066024988541	0.18745341909083998	-0.12694913167173083	-0.14014000706082078	0.15189818043059836	-0.08694976130007459	0.04319305186984958	0.1154056429053659	0.09340353251674315	0.09145378177739197	-0.002202914025631525	0.07172242875439343	0.11579705256090321	0.08891005642037848	0.06408447437765137	0.03992062833504103	0.05394638762929525	0.0993038354059894	0.16629451197120815	-0.06224995668256867	-0.008370251629634392	0.13351256668943942	0.06916995089184425	0.051005532362177496	0.1715653033034854	0.07277163424045854	-0.012041758300275877	0.12416961355549316	-0.0170575923385458	0.05023175014331878	0.13744022927771204	-0.07648234092417588	-0.13875425016569487	0.1684243230897669	-0.07025900021356055	-0.04868087114926761	0.17322863006845246	-0.020539178166868968	-0.09495096278329038	0.13603801813325955	-0.09062516145180927	-0.08357086379629991	-0.15433284642209924
G_gorilla_99-1-2055f_humerus	-0.15163101389149283	0.1310218679945785	-0.17205084146312932	-0.05855546573852212	0.19058412727351387	-0.04611031055534348	-0.08795198367159797	0.18178631572252113	-0.1361674996300545	-0.13033058283990642	0.16022717924154253	-0.09449463085692067	0.03399614261726075	0.11857602117188235	0.08522176739423082	0.0784353791236056	-0.009963787342020906	0.08405798776618957	0.10172006915248302	0.06583212243198153	0.08920838322658597	0.0319078894410208	0.0442448403289665	0.09893065771291622	0.1674450969396505	-0.05153680415177733	-0.0213354331680714	0.13465039303992696	0.04746807633498642	0.061849714586507426	0.1665200344947423	0.05935732640731929	-0.016879935363920608	0.13491939541802578	-0.020835157994256143	0.047006616551667116	0.14185651179958136	-0.0626414781949772	-0.1416810627866611	0.16980956955467164	-0.05379079341712934	-0.05749012891967677	0.16080602657836168	-0.01802158973623255	-0.1084876693917738	0.15702501211738285	-0.09238811649311368	-0.08705597810896971	-0.16435356640849652
G_gorilla_99-9425m_humerus	-0.11531427190494511	0.10548186204881171	-0.20830077145330034	-0.08289528599531618	0.1716879197549291	-0.024491814670774992	-0.07957231272176817	0.18011725159412495	-0.11184899180718628	-0.14201519544814675	0.1455530971202214	-0.07621140665700325	0.023134205211574423	0.1123205458135536	0.10425641920800394	0.10935473713069463	0.010537036383894138	0.09194543536223547	0.10988894980790123	0.07427579330804512	0.08892943396766519	0.04492756744510852	0.04476277564432575	0.10809275867634575	0.17299838521133948	-0.056602084276416616	-0.0387645721333456	0.13835240485943884	0.05943038804257977	0.06141919584417167	0.1689509239087857	0.06746279499952401	-0.02622598978179519	0.14623103025913556	-0.01896940088195799	0.056123482639955764	0.1448907168755964	-0.061874392108827066	-0.15004709719962267	0.17466435074632644	-0.05897126073789646	-0.07413475118659699	0.16691112852757783	-0.01812932162467469	-0.11558055334893386	0.1307323259012442	-0.10272452068460211	-0.10396425860355588	-0.16149787564604737
G_gorilla_1459ca_m_humerus	-0.169306533712385	0.1258514817161639	-0.18017803285171619	-0.07053779712058059	0.18441175799133389	-0.01514190431335577	-0.09314336402249679	0.1957003557737274	-0.11742473851748457	-0.1501979927842714	0.145677046430696	-0.05085559729730933	0.0409725109737604	0.1401353296016733	0.08602655814327538	0.08840942443411842	-0.0281806303834707	0.06117436750220939	0.10826505174896753	0.08072930226851283	0.07865105299108352	0.04637514932413355	0.06541489883038872	0.08855850111466136	0.16555588816162412	-0.07289734070867865	-0.017715805664880832	0.13463489821205782	0.08170808060583123	0.05866698967860936	0.1794521208967477	0.05601983571047629	-0.03818408090878763	0.12392615532952894	-0.024442564273315523	0.04076146343021871	0.14968211151152314	-0.0754902043126745	-0.1347326593867758	0.17343196275961004	-0.07293968314092258	-0.04310048762759326	0.18116748613871692	-0.021421451299151337	-0.08531177203267667	0.1392113476324935	-0.10770675145827392	-0.07274873292625955	-0.16466556301986315
G_gorilla_54355m_humerus	-0.13884553027634944	0.1319661084425107	-0.1966271589049362	-0.07496100771365709	0.18859303237281344	-0.04800345933458254	-0.10024112505597306	0.1853712195318199	-0.13620730280280283	-0.13559209801972158	0.1459323537179752	-0.09830556064904583	0.025057183681735422	0.11964816289223919	0.09216008555047865	0.07424760030953978	0.008137316689582154	0.09684543839512724	0.09133861766376312	0.07965794434782388	0.09030629528951853	0.036017930454177775	0.05856340086085909	0.09957262631585799	0.16902931514571587	-0.0662171741039379	-0.021734198560733983	0.1287261162247379	0.060780393394264304	0.06776636648921301	0.17091327905304005	0.06946605579227046	-0.02605310822189011	0.13087285303366675	-0.03377980195269477	0.0458901931780029	0.14705089722931486	-0.07274496471794656	-0.1322293799906891	0.17049319999116708	-0.07270321381447441	-0.051222955761881954	0.17934935343142117	-0.019415159828973294	-0.10498844373991506	0.15025966715029698	-0.10131249191795821	-0.08741157792956031	-0.14261289299854904
G_gorilla_69398_extra_humerus	-0.15159349859172117	0.09681945786670842	-0.2183472059183654	-0.05769121747637902	0.18407540336759887	-0.023157462157534454	-0.07581448747657771	0.18127547702834956	-0.13343844878438404	-0.15010257483595701	0.14594895093321575	-0.07048565452542552	0.02333129465988596	0.12437586150956212	0.09634020041297321	0.0595024058275954	0.0011703389827806415	0.10585062364428287	0.08843696829255925	0.08803475560575671	0.09451974651636341	0.02573856201971903	0.06854988951874585	0.10711984316859863	0.17359834171573557	-0.0768002311362651	-0.028528527820900436	0.13932475774324632	0.07086683365788267	0.06511837639572278	0.18738797869491888	0.05301304858420107	-0.024753841169921523	0.1282645611266173	-0.023912881556948137	0.06695946649744115	0.14504684134197307	-0.07809098408005187	-0.16243212196540682	0.17563964241891078	-0.06867263232927502	-0.06433779378081549	0.1723621997623226	-0.020948893943553343	-0.116145413804012	0.14506230004049148	-0.08874080776755329	-0.097132888473676	-0.15177038897951642
G_gorilla_167335m_humerus	-0.15171958581040187	0.12233828697438755	-0.1695808230516089	-0.06176315087523662	0.18993257880273684	-0.028797470005064316	-0.0897008848492103	0.18892159724790558	-0.11897809462528777	-0.13386545094776223	0.15102768873664932	-0.06761381534394481	0.04586238009427104	0.13284053224125775	0.08990732427344798	0.08827647471082456	-0.026908724889964618	0.08038772911911114	0.11016136952745514	0.07287884801124629	0.08538645951634409	0.04458549080550836	0.0578785176496253	0.10348134700285089	0.17139304616344894	-0.07401505439602753	-0.03374831053946943	0.1402728412758491	0.08946323712282794	0.05789835355339379	0.16917648421667295	0.08684212915462533	-0.01865636985194425	0.136308548632929	-0.018901606916333732	0.05323465861576221	0.12991743669551015	-0.08146912459590949	-0.14053211422673584	0.1652439547030538	-0.08688357424675335	-0.06372684854304404	0.15750674454707755	-0.032207784037329476	-0.1119634888814542	0.12399697003088159	-0.11066541394352987	-0.09319893153178982	-0.16174746878298693
G_gorilla_167336_humerus	-0.15272225570065173	0.1371330949780842	-0.18134679763211942	-0.07413320233983578	0.1794690992528809	-0.03948297519292483	-0.10218768988152138	0.19005863090998226	-0.13839309335138006	-0.13562995495977004	0.1444001865559006	-0.09248319129331428	0.026126687957676614	0.12963680034104694	0.09847060763037709	0.08048321653014684	-0.00976788375608801	0.07687625050473634	0.10034798658020663	0.07905301416032696	0.08894838612023916	0.036600261951007254	0.06502013049864731	0.1017827930883803	0.17411106599612386	-0.07431587076529758	-0.02032355382075595	0.14366145122423513	0.07054378136273824	0.055756523091634064	0.18309650955998652	0.07027084774412432	-0.025472809026801373	0.1314468963635982	-0.04220791192017595	0.04600972279798118	0.140249681836492	-0.07052609404109565	-0.13947073636858232	0.1705396660767114	-0.07141722661484995	-0.050301206273342974	0.17628886670040095	-0.02360718924789082	-0.10211212133826769	0.1369383955648328	-0.09885898864858655	-0.08610583835526914	-0.1645528609893413
G_gorilla_167339f_humerus	-0.15353061917678745	0.13489430834378743	-0.22902410182642657	-0.0951236820236011	0.18437106013833598	-0.023647532427765065	-0.09554953586801045	0.19121932304597306	-0.12490600089578507	-0.14045386047392416	0.1505314660180895	-0.09497011578745694	0.028011394450865406	0.1069240427366867	0.10127629230509025	0.09088861066176834	-0.01869676297869014	0.07173321136552088	0.11008311768216067	0.05933187163679104	0.08124740858970275	0.03752365188808837	0.0397425702562065	0.09765067759683842	0.1616937711112369	-0.05489049388138167	-0.008085261047641262	0.14532253282449692	0.05950582364023533	0.05440673285880563	0.17454842445899382	0.07461456908917792	-0.011528807196025613	0.13038386090078247	-0.0312622425969883	0.04127866905189627	0.1405308289580714	-0.07160374680294009	-0.1429430442994063	0.16807762243283625	-0.06508808313011047	-0.048450379140413787	0.1637580199981177	-0.023211975387617476	-0.09700999369572273	0.15171723975149795	-0.09479210034421909	-0.08173339590345555	-0.1557507795361939
G_gorilla_167347f_humerus	-0.1523173225281902	0.12574596689586748	-0.1774853674475933	-0.05644085260812888	0.1801675345802569	-0.035473021358861254	-0.08482850156048273	0.18244438351023048	-0.12493465426582767	-0.132483994144866	0.15440651072004702	-0.07743052386220194	0.035039638463729796	0.1192109881850488	0.08353697491234213	0.09261809778662738	-0.009171322729208564	0.06970258127919868	0.10460640272315636	0.06787170320287336	0.07671392553612336	0.03227837589719608	0.04943830756781102	0.09013157484416333	0.17419163876783614	-0.047274167073311786	-0.022837026609166037	0.1314556332943152	0.08036208989796031	0.04348128125150132	0.1587046836630274	0.07751086665304527	-0.02478712574908576	0.12804778582386186	-0.010613125057070995	0.04588366184298351	0.15151666479200032	-0.07213606909857623	-0.11718120878317748	0.17494884631810836	-0.05618724173462453	-0.049279927031476864	0.16949548894514993	-0.01751768213999645	-0.09387242114140718	0.1546464132749736	-0.09873946935441977	-0.0775630513218245	-0.13986627216235953
G_gorilla_201471m_humerus	-0.14278906556768117	0.12871711774882555	-0.18376591001832576	-0.0791612693389101	0.17823176512540195	-0.0251595720038737	-0.0951497614970784	0.18848803635010297	-0.12492230375486611	-0.14643720449301417	0.16295177534601796	-0.08568419677865605	0.04611825010556046	0.1281971178776546	0.0867131049694673	0.08039286551361549	-0.008794754884867202	0.08061630735082048	0.1029922008336472	0.06598847520860952	0.08999963159804296	0.032359348613499574	0.05420532865447045	0.09638404627126622	0.16978268145444067	-0.056957970996941325	-0.01882687500834063	0.14551059973878394	0.058444921326212956	0.06805666574603529	0.17599652409426125	0.07353597317109277	-0.014377340367704673	0.1424192619284542	-0.01655396791609126	0.0569202372053112	0.13584227737577778	-0.07594208178059844	-0.14376218078516662	0.1671272271201159	-0.07650302011273652	-0.04990287635565982	0.16914140514824744	-0.031775547360411244	-0.1103407778917723	0.1348679092133307	-0.10639696103542876	-0.09795731792093906	-0.1578279611246985
G_gorilla_214107_humerus	-0.14613235328062024	0.12452609508125048	-0.177818109024422	-0.07395038509320119	0.17769985839215308	-0.02481852756583077	-0.08419741136901757	0.1847319399679801	-0.10768547618712034	-0.13226052478685738	0.14259889969930134	-0.08142081028482066	0.037327587495176034	0.12463371900230066	0.10095027039690689	0.08091801899854642	-3.2801462535451964E-4	0.08259752161731651	0.10060503558612394	0.07323265423829892	0.09434481989056359	0.041699016309683104	0.058347680991452884	0.10022901400602179	0.1770039118419826	-0.06694980644614619	-0.0267479572759559	0.13970358331427724	0.06300102383787162	0.06940978013513666	0.18004588826091655	0.06512528533190975	-0.008634247298125636	0.13238601825416127	-0.015590349329584273	0.05928176171537184	0.14004276898895318	-0.08012784379973484	-0.15675498450604067	0.17903004730158406	-0.077349724350917	-0.05835673329980749	0.17510619604848537	-0.03508629035393224	-0.10824130184460455	0.14670805879525214	-0.09989455398338368	-0.09667333209477189	-0.1868859973940113
Gg_gorilla_167338m_humerus	-0.1457442159704709	0.11367435236643221	-0.18504897460366557	-0.08520931675629975	0.18192587833955998	-0.03168091928066164	-0.09374988757446603	0.18081833645852172	-0.11431948585768525	-0.14590710780020502	0.15294465509940164	-0.08712140029139262	0.032284329758536616	0.12493835930034634	0.09997798986933346	0.08416234026897917	-0.02976423430402997	0.08264228010145619	0.111127383036832	0.048975105386677924	0.09623731628243723	0.03151251650320379	0.04423356251441385	0.10377909344541035	0.16830805512706987	-0.07482208017306574	-0.030473753481597962	0.14842413636558957	0.0612029826338728	0.057097552805161	0.1820472717176958	0.06626709324348504	-0.028150087551849196	0.13263660575777092	-0.028386740176709654	0.062224206012165564	0.14857634180961973	-0.06912518537398891	-0.1447574604854521	0.17280028306714018	-0.062211860675463276	-0.0687095813125459	0.16633398065663133	-0.015303307955137346	-0.12292820048863468	0.14877928724628015	-0.09990194666553737	-0.09999992922559278	-0.15923839494740025
Gg_gorilla_167340f_humerus	-0.15897209151547365	0.1258739626295398	-0.18980048063738275	-0.08363678325683402	0.17614554900250184	-0.03860066372781808	-0.08678596065157898	0.18612890263932214	-0.12307673306873791	-0.1561651395185694	0.13782242809780604	-0.08037350075596324	0.056952920319209184	0.10344405871855598	0.0959950540768644	0.08299367948765873	-0.004264445242064319	0.07801933668956171	0.10870131323141558	0.0585779545806618	0.08322746777921089	0.04260428010669985	0.04635587766610607	0.09556908364307218	0.1769045923440205	-0.058939018251620685	-0.025762029067222796	0.13308263808170714	0.06878937333602048	0.05290073058469461	0.17373867294530393	0.05949364800550943	-0.022336102634229596	0.1364455585909478	-0.015516633347233175	0.04585948830043902	0.15032992601440948	-0.06481431050507483	-0.1474724937935366	0.17530070388130353	-0.07451485985282597	-0.0504584705598009	0.18523102610583714	-0.03415843079957147	-0.09090288831459166	0.14186019054960455	-0.09548765981148605	-0.08940320998156534	-0.16131140633901495
Hss_98186Am_LEFT_REVERS	-0.14937422288288377	0.12531768089822534	-0.1544586027278398	-0.032066990009200644	0.18149790029219168	-0.02279019147703811	-0.07580718123782035	0.19441801417667137	-0.10887006950630694	-0.11760305511528646	0.14656415895216296	-0.028255971447397353	0.05560083187974476	0.14717476326026357	0.06360982916696818	0.08751477021095515	0.0606685717236619	0.0863384047242717	0.11117207373861725	0.10872620598995363	0.071107280964661	0.05580768297896727	0.1023255495053472	0.08348038722825588	0.14335847045034977	-0.09597972723934522	-0.026541842596885065	0.123772186407966	0.06717235246811257	0.0727084020014651	0.1709720489474457	0.029849983577441994	0.014739030381083443	0.11692300686357554	-0.02539639990167694	0.0562255724892745	0.1321375828323312	-0.08558800243419049	-0.15524674699383315	0.16081989669081084	-0.07156775953878022	-0.05336919426547335	0.17389204625734633	-0.0208843778212517	-0.11246537689671803	0.1297259312682505	-0.10921974324075176	-0.08996421415319333	-0.19861438373276175
Hss_98315f_LEFT_REVERSED	-0.13952145622075776	0.14270241718004106	-0.1416706459312886	-0.04091819895056627	0.1747419167143483	-0.0075501706232500645	-0.07430310564350709	0.1960440987870566	-0.08660148810255922	-0.12642873448754308	0.15791807440334832	-0.03996838980128643	0.05079891515301207	0.14500135755848798	0.03373306534010248	0.07960223947129927	0.058429127896115214	0.07587902089313237	0.09266062543669629	0.11820486248263505	0.05857944200391094	0.03409472465995757	0.09801733095672155	0.0667462033500386	0.17051577756863168	-0.055366955718524326	-0.0012244704471110514	0.12531112612261128	0.09793092047353064	0.058776141968899714	0.16715982199337517	0.08626434754878747	0.022638128831295446	0.12661062442664295	-0.007084913542845697	0.060201434159916814	0.1331003906285002	-0.11619277731836078	-0.15602054741410418	0.16109554088733352	-0.10943985713437043	-0.04368060144798437	0.1753173270947727	-0.06058900000613002	-0.10437158565314388	0.13352356452723224	-0.14448176555439757	-0.0948327391083383	-0.1938413247309486
Hss-98-4m_R	-0.1680240740891797	0.12856153646831436	-0.146731081803736	-0.08504334605069876	0.20944175793273595	-0.01784376700930167	-0.14815912095954195	0.2011068070499449	-0.09344991105056655	-0.14536026850222344	0.15750237013400334	-0.059895363533822854	0.0530156712292531	0.15288088821456322	0.04824120219852782	0.08990349444412704	0.06950406188222322	0.08035886944386764	0.10213178300520795	0.11964217323404303	0.0641553207472913	0.05988824632520852	0.10401913551804037	0.07323653274630706	0.16038395194539595	-0.06422389534192445	0.007051832473890039	0.142510689454521	0.050771763570845	0.0720516860174027	0.17612565203075511	0.03939280690544045	0.035163882217911765	0.11480725357104613	-0.013739518341854315	0.05611729921217839	0.14783298989041485	-0.11189459967151943	-0.14622861809326826	0.15095467037942104	-0.11874048819076968	-0.0450613150168928	0.18240205153871142	-0.07540424322455958	-0.0911249429729393	0.12024846488378048	-0.14572441871312014	-0.09326453154922454	-0.16907740563167709
Hss-98-55m_R	-0.15854318987341787	0.14769618229701287	-0.13370824015520877	-0.035814110757947396	0.19464802127989578	-0.013440615401987158	-0.08982532242751674	0.20846617348600316	-0.08067196701909077	-0.12119979882061632	0.1634851111578218	-0.034525274021206864	0.0588471421192748	0.13986687253329153	0.04547307753520901	0.08105126760799865	0.06120849010840347	0.06757372835466051	0.10303111415497515	0.10961308500809333	0.055611393616244904	0.0510961009971869	0.0946372348718062	0.06172185613374141	0.13982357317781788	-0.10196516841321808	-0.011365838471488636	0.1144963194640857	0.0749383869457326	0.05573780509426719	0.16857377217630312	0.06327219555935462	0.01735947612672919	0.10808789919508313	0.001527255038309451	0.05697262800545382	0.15478036159778416	-0.10459439928464281	-0.13744295018291772	0.16980255483649248	-0.08719146064989651	-0.046635539135972445	0.18103395227402153	-0.04633220936195142	-0.10436269035315297	0.13705485360544256	-0.13334134496509126	-0.07746992742902674	-0.2025603685342774
Hss-98-63m_R	-0.1585647438914952	0.1304734025771981	-0.127971432105008	-0.05401494329634782	0.18097851966786066	0.005967180494369426	-0.1020710958523347	0.1962234138190434	-0.0724476987378508	-0.1326737853494076	0.15152887355144898	-0.043021430966027514	0.05973328026012997	0.14552193233634914	0.05174302161835915	0.08732094636698476	0.07730549373703548	0.07460488815989194	0.09685015992376665	0.11877845450672611	0.06821624510600868	0.05551344269829539	0.10532279366303443	0.06728030127110204	0.15692235825681755	-0.0765275721715079	0.004224271795158361	0.12416885995559379	0.08562138897581212	0.06930874808187351	0.17303533055088788	0.06512513686472231	0.021967854113577615	0.11040046164996094	0.014740988549900975	0.06443226759318284	0.14340767447125877	-0.11766325167678872	-0.1515626122688356	0.1626602419323927	-0.12302420340632805	-0.05860659491071453	0.18678341166421977	-0.0642688847372195	-0.10144064266950109	0.12737170667755693	-0.15332791061010698	-0.09391987570565692	-0.18790188176649608
Hss-98-71m_R	-0.17160434590378235	0.14503866590260545	-0.1352447890032952	-0.05123678038927233	0.19615455201507603	-0.0255146533943377	-0.11977822417627579	0.19944805214152628	-0.09283065109196437	-0.14212967762336648	0.1657670032943074	-0.04977392545942222	0.053140681963833904	0.13853119221928265	0.05456450593099907	0.10423614460061204	0.07369892873478602	0.06801841255912038	0.1063328285538852	0.11919707231744135	0.06239872217890761	0.06361937118071724	0.09910457707146705	0.0659041214634644	0.1680069116054037	-0.04480565721154564	0.008118018077516376	0.13002337832895483	0.08866811755332175	0.06135083894055655	0.16941514513965913	0.07928277672211764	0.020940265530563003	0.11927362208695984	0.01822937596463116	0.05978261534543357	0.14346675236125225	-0.12523337420216918	-0.13356249269437556	0.14083920411954026	-0.1266124513816755	-0.02872381891969808	0.1717825528107505	-0.08105649059987935	-0.07679126729349695	0.10561869665979051	-0.16156486827763022	-0.07889018815982361	-0.1876034349284695
Hss-98-85m_R	-0.14842523957082931	0.14083868548038042	-0.1245631203100813	-0.03890992195400381	0.1894094439685382	-0.014589030234088689	-0.09489720846900788	0.2044841428359061	-0.07323388153319191	-0.09906772587543435	0.16043239310417567	-0.041430310739347165	0.060566472029309426	0.15611203777411187	0.043060088057199325	0.07156386987183455	0.07675051534480998	0.07953553515126607	0.10571657279981603	0.12697738216186916	0.05023884033064786	0.039154648027149144	0.10690414394949667	0.07477051554560175	0.15959324865829566	-0.06426718704526116	0.007078894259712264	0.13379540757929423	0.08954622733864062	0.05585822883691301	0.16937158619590717	0.052929500316771586	0.01978691436755354	0.1148076163969135	-0.0014712712791032714	0.05789300963484437	0.14123146857523447	-0.11387521549559987	-0.14726968322938497	0.1637103221949144	-0.1044104424406372	-0.05340036497522124	0.17172940108734966	-0.08067948625963316	-0.11152545406870296	0.13326797383604552	-0.13220222388408548	-0.0936378299810739	-0.21911551379529515
Hss-98-88f_R	-0.16449822706143205	0.14708358944373437	-0.14230671764548838	-0.047170430899718716	0.18348835736109004	-0.032710152232278474	-0.07767293272518924	0.19917285442623422	-0.09465879360029156	-0.12134111956626603	0.16647546270605337	-0.047787947302041625	0.06543778931565049	0.13836274305157203	0.04680025954526218	0.07872919390036384	0.06142963314926962	0.07503173444287224	0.10441874285295168	0.0991541170271546	0.057486193428601375	0.05220606089170417	0.0962409409859699	0.07004229685227581	0.15591028817652258	-0.0377624389551274	0.01556923961848651	0.12014835293117028	0.06964311654095703	0.05859826760025226	0.16409608802328732	0.05084047977507231	0.015360789119561425	0.1126707778611306	0.0024185140678210093	0.06157849923999571	0.14651477501256502	-0.0965058277536385	-0.14068507115529902	0.1620008072118053	-0.09389840295974838	-0.04050618624719361	0.1760945661878307	-0.04833811871771593	-0.09222034718157511	0.13506945724094538	-0.1275798916420821	-0.08675659977654097	-0.19763215376944707
Hss-98-100f_right-hum	-0.13231246328974983	0.13861374442732466	-0.13693806388846333	-0.03088947688485219	0.18929095919299377	-0.01774663296999838	-0.07166902798271799	0.19795678751915732	-0.08878025144762453	-0.11839718549454675	0.1524173739718926	-0.027718283149476393	0.06266054693175578	0.1361132806725386	0.05393381933947561	0.07386566477220277	0.06429420612870088	0.08592576545441422	0.10925701007399355	0.11135049475053305	0.0655200155917164	0.048951117225918585	0.09804158667599054	0.07867182441388859	0.1456233573545457	-0.09019761789007817	-0.008702624932830305	0.1273820996280139	0.08487721371159108	0.06455822707751738	0.16480101136650607	0.06678679295640647	0.017490263521413963	0.11132051370011109	-0.02470930620999899	0.0628045395900598	0.1318682417162966	-0.096152210050817	-0.1695332083335495	0.15607323288875186	-0.09842549866598123	-0.06951887417726482	0.16783864075220217	-0.05281938272379063	-0.11751272589602334	0.1321749350887965	-0.13106360095857494	-0.11103521584872014	-0.21988449203334695
Hss-98-117f_R	-0.14357478446205285	0.14200864328582619	-0.13862722815183237	-0.029236754488797437	0.18804475271168966	-0.021614868253260887	-0.0807407593605501	0.20298501741754948	-0.08728381766340479	-0.11633989705943279	0.16001129223711677	-0.027270016932592518	0.06423829426798806	0.13465115888239135	0.037916751463240944	0.08296418718658266	0.06769052014087486	0.08576368983739112	0.11292269384526261	0.11043204984222037	0.05609259013062185	0.06109872788999886	0.10204444993110943	0.06950500335742855	0.14193575832815156	-0.10886973262330184	-0.006435276073555464	0.11670318319771276	0.0741644589798588	0.07368525265934907	0.15768138293093892	0.06551776924883482	0.03968771705184826	0.11295726476020429	-0.02257499900134711	0.08117160620105546	0.13165524241943455	-0.09264601708467006	-0.1708290737385494	0.15662751718790296	-0.09596343659509071	-0.07566835536542993	0.1747603826588941	-0.03792612860333796	-0.11460842660205689	0.1278238833870988	-0.126874338488129	-0.1197925559441664	-0.20885110371859028
Hss-98-168m_right-hum	-0.14715236124233344	0.14030942586084458	-0.14414298169180353	-0.05562518017747134	0.18112301807261916	-0.012585141028233063	-0.0839005351900671	0.19396638183774045	-0.09139796937344043	-0.1325588764840766	0.15187326712018964	-0.045545956225211195	0.0395778959338399	0.1327948778225866	0.044106763553056816	0.08692580655146581	0.06387339813695726	0.06781233356854034	0.09577473365086411	0.1136787763830872	0.05537096477096295	0.04776675291766577	0.09573301518539003	0.06393257228079718	0.15336147598879724	-0.06522739700657668	0.0027439280570574678	0.12480330196943816	0.08466733813647928	0.05637497029955451	0.1652578108288126	0.05993980585543861	0.016352596530356048	0.1110979143221032	0.0017698410935434242	0.057792329712618905	0.15288626238857603	-0.09532018114038623	-0.143206828431857	0.16758911033847937	-0.09545048796540924	-0.04669576910580024	0.18244770299979296	-0.05603539243300404	-0.09719628401651405	0.14157384451021027	-0.12551574924137074	-0.09010124462580835	-0.16187339835760026
Hss-98-183m_R	-0.12049628737693086	0.1444943336081095	-0.15528838646642917	-0.04580775882786617	0.1703167081258408	-0.010775285640755012	-0.056218087703999664	0.1955168079157253	-0.0803296262855415	-0.11678290744758274	0.14505712070863114	-0.041755085724477184	0.05909273315204851	0.1341267613804665	0.0464362530736009	0.07551039298952805	0.06316861296778026	0.06927532232443434	0.10305932394222833	0.10631322046546998	0.05902110379288216	0.044629768594990835	0.0946210429518414	0.06435073380475233	0.14608970824226894	-0.07201660285496467	0.021524022910008808	0.12174309673810167	0.08923028067145437	0.05583654023708769	0.1627004254361313	0.053473608821368424	0.024699409714837143	0.09931101428095639	0.01831144043846128	0.06376553718212552	0.1368795114130454	-0.08149680767312772	-0.16166708463252755	0.16102103557167222	-0.09157473428651922	-0.06325097940126392	0.17784594703613965	-0.049208059192864605	-0.11323998475353446	0.12974464256540674	-0.11794733630088519	-0.10499324232950721	-0.19262549725489428
Hss-98-186Am_R	-0.15003954855752363	0.12349630406069989	-0.1565572448517046	-0.035699051870793475	0.17976254119211288	-0.020250353610238685	-0.0877484045229523	0.20102598373748348	-0.09505244512143608	-0.11580460898760933	0.15261169200204958	-0.04688846206603817	0.05379889331077789	0.13577826920789307	0.05373541697729676	0.09716129556828831	0.05571236035307375	0.07939910146598766	0.10871131232069228	0.10517602923976214	0.06664162071814239	0.05754211417658515	0.0925916160512073	0.07722406661596806	0.15222154106034955	-0.07271326394515526	-0.006019523592484696	0.12901039452370322	0.06221327281183709	0.06823230813630114	0.17013106412240336	0.04576171066506107	0.018131259529938895	0.11027133845651216	-0.007844987620783235	0.05974038361125631	0.151378377270134	-0.06952445892036119	-0.1401221199891108	0.16546985642812015	-0.0790888732826448	-0.048439163172469	0.17663306400617107	-0.03314426860128775	-0.0967897466908668	0.133355246521139	-0.10908525921719786	-0.10112844677530287	-0.19619166986790737
Hss-98-186m_R	-0.1508863520862788	0.12374426132719123	-0.1512483846895239	-0.042820641322713224	0.1837499771882068	-0.010191914567192092	-0.08597113289189091	0.1960812984348472	-0.08663952648220627	-0.12937329051773294	0.15534430366772628	-0.04203250306127754	0.06146899449852061	0.13887127952317702	0.06616057523567533	0.08240593685483452	0.054068475689547146	0.0764412828478374	0.10709480715004906	0.1076408227482115	0.0678183118385235	0.06288879020509251	0.09558928537486279	0.07490265487403122	0.1541988355803579	-0.06175175648595252	0.005945343078596775	0.12552972281679936	0.08195201294398544	0.06512559018551332	0.16721551401639045	0.06375774110037177	0.016402617060498295	0.11168517577248288	0.0033328841414996535	0.06414127504761324	0.13585047829090835	-0.10481530838404966	-0.1484051991760982	0.1674812297328749	-0.08924177285721338	-0.0552568753053751	0.1771603675892648	-0.04028891651579816	-0.09722744318016177	0.14217457375533668	-0.12578515863561582	-0.09592794546700456	-0.19698573680240034
Hss-98-187m_R	-0.1433033964744424	0.14359127863623294	-0.13819705223851755	-0.03259542578898858	0.17660506886279537	-0.022305411341795596	-0.08597647811685222	0.19911149093054362	-0.08621310313153588	-0.12719211202811329	0.15826916287401707	-0.03975091293173012	0.04856728162213397	0.1464485638303494	0.048623511272281955	0.08715554648234095	0.0567471262917435	0.08197434662161823	0.10567597101144437	0.10763100067908647	0.054575675070320295	0.03856398471160191	0.09175470459638528	0.08173400478794444	0.1632176662315445	-0.05553213266062503	0.007233770565864765	0.13001288895630214	0.08089118241466037	0.0479973710394673	0.1558889697327992	0.08187977306890337	0.007100188382279198	0.12507290742737365	0.010407996480075607	0.05977614229022188	0.13560248173314848	-0.10793405102424755	-0.14897253599751525	0.15801824666608882	-0.10117665900303317	-0.044565453011623284	0.17599714253897006	-0.0552695026079615	-0.09032962642886821	0.1292587803255264	-0.14194732513948977	-0.0933853402182199	-0.1916526742319544
Hss-98-193f_right-hum	-0.1645319135629638	0.13624987138600222	-0.12924097935666018	-0.04643748070558951	0.18625451796138234	-0.01754564043968025	-0.06873505834031046	0.20493018205455346	-0.08133923858089007	-0.12461121528773246	0.15411916737195475	-0.021280631402030688	0.06694240837629062	0.1558274398193429	0.03702540113700439	0.1031814480815154	0.062160997491912326	0.07573163511277473	0.12044363675511374	0.1184044607035087	0.054113751508175885	0.0648717298494967	0.10604726822780285	0.06730869330706676	0.15530486800515866	-0.06827254101778382	0.008692967130278244	0.14815084203955867	0.0905428841313864	0.04820418998712818	0.17726878498373339	0.07624314570242839	-3.749806201842065E-4	0.1365465179011811	0.001185628273521741	0.06281502729444649	0.1361860037680895	-0.1072665587166183	-0.14581659251712656	0.14880799622751684	-0.10117435206374344	-0.03488707036907393	0.16712896989121878	-0.058084533528418636	-0.08674533421883429	0.11490216005325056	-0.13627373335523307	-0.07542893502172165	-0.21043875240183646
Hss-98-227f_R	-0.15117365056290805	0.1290820644116221	-0.13823014277354062	-0.019419753556700767	0.17590478165778792	-0.01356153736678818	-0.07276759242231587	0.19958631994683085	-0.08518851605465005	-0.11465260298962046	0.15474972842008158	-0.029779658523434942	0.04728124733652281	0.13772188063132285	0.043744810086076315	0.07786863202069934	0.05839599971733106	0.07696919218324669	0.09502529764023489	0.10421812519134539	0.07198639066763396	0.044159618080251706	0.0941155950137649	0.0653488927542925	0.15921483912085138	-0.07118966937892293	0.009343893883568492	0.11952983765444994	0.08982780524388344	0.07243550216857231	0.17567618339434227	0.07008243902987317	0.014076817942903325	0.10286578396797941	-7.522181009340448E-4	0.06134969048662228	0.14285524968581054	-0.10155521308373522	-0.16479118577708524	0.15364191319448725	-0.0996774202551339	-0.06011770692653019	0.17216935741902537	-0.05468086364878774	-0.1145679175472826	0.12392554908214787	-0.1332007610192388	-0.10150126636592846	-0.1779926652625904
Hss-98-258f_right-hum	-0.14618535264290408	0.11770549697427024	-0.16344325328495615	-0.0376731359994123	0.1833410607498961	-0.016932657189398494	-0.09151086532056227	0.1873013423620976	-0.08498880350644145	-0.12571927885071654	0.15021567830082264	-0.03704376615819377	0.05202728901619526	0.13612252024633437	0.06594056226362963	0.07932679136074958	0.058852228493785005	0.08982308968421943	0.09540941882583184	0.11290975378919371	0.07246420387597681	0.04936305856279316	0.10023641947052424	0.0806743458064357	0.15674174566905996	-0.06142454905122657	0.003936121413218972	0.1266509618262203	0.09782483239383762	0.06393753962913475	0.17798246755039387	0.06327481439922708	0.015156370295078414	0.11263580987089956	0.011681556094599421	0.07517551360085284	0.14564369229244475	-0.10875259468247173	-0.1493175699965269	0.14550116305279429	-0.1171447204017153	-0.0598590214832326	0.17182964901100123	-0.06112178916130017	-0.1063120886329314	0.12650581323487736	-0.1466151754422147	-0.11537317449114037	-0.20410733878677295
Hss-98-298m_R	-0.1641816337541909	0.12209839049889196	-0.16582720605022597	-0.06204764243368474	0.18174753936324345	-0.007806415774888591	-0.09456654021469901	0.20656091158365172	-0.07001783901188362	-0.12921567814030235	0.15670279517784724	-0.0462634709451169	0.04993239956667894	0.14358109794486915	0.05707317594472734	0.10894410849135114	0.08408880752808157	0.07428050315010794	0.10091502886516475	0.1265925749173216	0.050117401317099124	0.05274573505891113	0.10187820701022643	0.07903057506908663	0.137344625015964	-0.09949767740301957	0.004814940279662226	0.14102437622504407	0.07686232692515654	0.06502817515688727	0.18217185644389894	0.0409178653541175	0.014666733204483142	0.11369278696893845	-5.806607433677599E-4	0.0655096430200344	0.1447138370945667	-0.10265565050821535	-0.16311633216935634	0.16854692287216266	-0.10834330425948643	-0.04293688141155365	0.18563342310463435	-0.03958956718489341	-0.0939031417033768	0.12018908408090594	-0.1383979031612255	-0.08505927283202953	-0.18393494908323652
Hss-98-305m_right-hum	-0.1296053821788019	0.156418664781789	-0.12045079759083938	-0.025403856399555128	0.1827618259187137	-0.015572922478768791	-0.07747811085062468	0.20007253412136788	-0.07184649422325154	-0.0980181026008076	0.15661972853086903	-0.03714792134025506	0.058113880772856945	0.15160478593964347	0.04907640945563864	0.0804380761409211	0.07938183002142021	0.06635013392257741	0.10409715635714102	0.12457463904835518	0.054730026851640405	0.050545005624062	0.11148474312408402	0.06654625578972553	0.15972864328705227	-0.03601090565711269	-0.001735373132404282	0.13069095316829032	0.08510958710448946	0.05241541043466388	0.1727847799560514	0.07181448602923901	0.008852140808196358	0.10584343846615753	0.01761868319791595	0.05595619578238912	0.14288089730478123	-0.11315866463632276	-0.1492793671721026	0.1446978460881401	-0.1102696988456907	-0.04861539992461408	0.17108673400891394	-0.0537900906200993	-0.09044601293925171	0.10835414349379689	-0.14613705956855563	-0.0898932057632391	-0.201142434568131
Hss-98-308m_R	-0.1433269393643008	0.13516767332734225	-0.14582772539387184	-0.05957352180516125	0.170952914550405	-0.017655655654399634	-0.07995898726965704	0.18972770906611008	-0.08360805981279378	-0.1260614171838451	0.14961231303447423	-0.04490624479658702	0.060596539761685005	0.1357559930543262	0.04088029623277608	0.08527000573796316	0.07993330019835528	0.07307257979918244	0.09959185188500698	0.11447388924891423	0.05667667069027282	0.06054679135504035	0.1054025140928544	0.0627104955640849	0.1510104717086506	-0.06675663013393376	0.01262806592506416	0.12594079400746416	0.0777003464789353	0.061138121829898855	0.1685810800159585	0.04274539045552003	0.019576408186403528	0.11409621047877999	0.01054330500362026	0.06684277217429052	0.1393122564000086	-0.08571693255697574	-0.13877619401956204	0.16618836157632716	-0.09067684335632432	-0.053976468512142606	0.17872397954923114	-0.04150208948853217	-0.10581702617795814	0.13433810705439955	-0.12156367336643066	-0.09086575628470689	-0.1783277094076407
Hss-98-316f_R	-0.1371746026656977	0.14097276048391752	-0.1313707948463172	-0.0490379594909687	0.1658628927700908	-0.008346005500375566	-0.07084007488137103	0.1924200415695001	-0.07818196532137076	-0.12107556219171059	0.15638053826224896	-0.0415645245867223	0.06654970211085644	0.13603956217880486	0.04092666160361248	0.08186797398231517	0.0648126154523327	0.07537669766132817	0.10935164452675264	0.10377909430161665	0.049354113978741794	0.05370226257570809	0.09853909976687376	0.06694543941166008	0.147472628436321	-0.08047010413496962	0.0015208189256655964	0.14349471108095435	0.08155061439476674	0.04292979207560878	0.18059357729005354	0.04274407839044583	-0.007229846984311915	0.12314261952581039	0.0042161929244044355	0.06284128010451874	0.14940225055448295	-0.08414879138924382	-0.14091067332924068	0.17108663472449057	-0.07930684930599688	-0.046815718605853214	0.17962556962569726	-0.038591949976021146	-0.10677230654290641	0.15548059002955372	-0.11239358830628907	-0.08725353253026807	-0.19506665780388294
Hss-98-318m_extra_right-hum	-0.16369791944076992	0.13450270155976993	-0.13795212633118548	-0.05423895929980781	0.17073390725488918	0.0035233506476215898	-0.07196994058536989	0.1968233278936939	-0.08262946466203883	-0.12266181919047815	0.1460827454939451	-0.029289819830121223	0.047902058496312516	0.14612114886020747	0.04802342410387294	0.09353950908095156	0.06759897237046342	0.07593766555826362	0.1154012871117065	0.11302637917531272	0.05971904609587461	0.041640964762488714	0.10319561223462481	0.08197333964466832	0.15387904430412785	-0.07169603427927465	-0.00783852914585749	0.13655938625681507	0.07620617024747961	0.06252201559790357	0.17405083931047616	0.06111076701635471	0.029706700823328804	0.12000389143514975	-0.009871591545256762	0.051596486142671615	0.14433916559820878	-0.1070147662644235	-0.15284490874688728	0.16477464561388908	-0.09635511623139116	-0.05793948109430812	0.17773230305154206	-0.05758298500802448	-0.11078840760062406	0.13341213943186242	-0.1436635261506143	-0.09610900586479769	-0.21699758838870942
Hss-98-322f_right-hum	-0.17136068055366657	0.13435813960746917	-0.12431138669104447	-0.05187410121674274	0.19057211870842503	-0.009496347008027466	-0.08506560043737953	0.21108073415763645	-0.08707683240937339	-0.11895646045045138	0.15737886653599048	-0.024351542795888186	0.060186124117149443	0.14169170072046006	0.054987284320406365	0.08674080103449178	0.05956294918318281	0.07402620562774559	0.10831309918985702	0.11409072149841167	0.06066857129107272	0.0598384722203077	0.10015764640998798	0.07045374507432653	0.15350820222623762	-0.05485786291275746	0.013247427578549503	0.12667184684704808	0.0725112467042145	0.0611924313884755	0.1683830062006771	0.0492928801232574	0.020566894259473865	0.1169326846627064	0.006649685653572025	0.057530850017755125	0.14930351740857087	-0.11935333333462278	-0.1478032326005408	0.16588178765204115	-0.11328453706635018	-0.05701571539402961	0.18165499964055062	-0.0673589318254859	-0.09895805939503156	0.13922091337176076	-0.1465530448069348	-0.09752724378439243	-0.22431166712103004
Hss-98-335f_R	-0.1799223801521418	0.1548718540117674	-0.1487725930629288	-0.03569219958303001	0.16894792549565002	0.014191972083716475	-0.0801153550457749	0.21796742188155682	-0.08140383340801838	-0.13288876735275615	0.18229544080308918	-0.036225774848156235	0.06521796897040297	0.1409705525089785	0.04002542787102998	0.1002038812587577	0.0417139466078373	0.06371717593252106	0.12473176424906987	0.09405797917457727	0.04870214719171858	0.050628684877543545	0.09298981562664575	0.06073433662478597	0.16691721419842453	-0.03446612791167487	-0.012525465372004996	0.14436960253941516	0.07981049749856367	0.03761191180576148	0.1753265027893299	0.0611855702622518	-0.012806895007445512	0.13163782631558457	0.013599632708518682	0.04443637301860999	0.15840674937277022	-0.10706306131612028	-0.1026344379180239	0.14471269750560672	-0.09087092408428686	-0.017358451598205066	0.17834701549037635	-0.060506935533729427	-0.06942758836229537	0.12766027806934485	-0.1350459873423828	-0.05685243159500605	-0.23085180638512603
Hss-98-339m_right-hum	-0.13439784296530663	0.15253924731835444	-0.1254414038125498	-0.024815034825614923	0.1793319983533366	-0.011050660661668557	-0.06662974260968424	0.20063702481616189	-0.08594400770285451	-0.10137335987909943	0.16354278533260788	-0.04111870205549372	0.0618020846151612	0.14662680286354401	0.04654320288309696	0.08560922546472902	0.06399535808870323	0.07819660864268912	0.11416984552378498	0.11073184574387633	0.04868580870650079	0.046358909064954344	0.10287711536280852	0.07389014376591131	0.14945505812241297	-0.05345594291458101	0.004542886727616121	0.13028740688710863	0.07131403311894971	0.054494959181944885	0.17165461867319798	0.05738763109829401	0.009850278085181784	0.10975121996767813	0.005435642366526411	0.056752373575531465	0.13204962419774394	-0.10099161046746052	-0.16040190946917163	0.14583133283307756	-0.10704380165484319	-0.04418411456921449	0.1725267883934008	-0.04679471009175462	-0.11368003043381883	0.11099069127391002	-0.1384824520156874	-0.10274804858664233	-0.22808309377434
Hss-98-350m_right-hum	-0.16456793278661971	0.10394226883210429	-0.15222891733765018	-0.033256796874129455	0.18159426673679244	0.0018343778780603205	-0.09231040303442857	0.18846884319601967	-0.0824798018763094	-0.13381448397949564	0.138449789092847	-0.01932078383331237	0.06930106461035003	0.14338843662978334	0.047113991986620425	0.08802475012080603	0.06217606064115444	0.07705398280806604	0.11607967552269922	0.10927969870777528	0.05292842163198572	0.057684371326819264	0.1003109817786338	0.06797598821820092	0.1571643424564309	-0.046510774192110776	0.005810132522082161	0.13630370718583606	0.06821013670398085	0.047512337414481534	0.17371617113632068	0.06045800288173175	-0.0035708228152168953	0.12370351554960023	-0.0017517685410763373	0.05475362707867349	0.14693212587361199	-0.09312166627495826	-0.14224359300128167	0.1647910626001353	-0.0868862145037205	-0.034680534356259535	0.17422636280265483	-0.04482518217357165	-0.10021722697405591	0.14124060963772184	-0.1344586649952148	-0.08252823468329465	-0.19078899089425555
Hss-98-355m_R	-0.1486188000051972	0.14055990799881635	-0.13314774885506417	-0.040870713500867226	0.19185151197839984	-0.01711240503625193	-0.08431822981138694	0.19834305289137394	-0.0856748796357969	-0.10862150473995583	0.17037550439994675	-0.04575842228693462	0.07584372506637005	0.1274029589539215	0.06077129826580817	0.0954301989884312	0.054063858589061195	0.07679288064516311	0.10841145246644895	0.09204325190670382	0.06771966353348297	0.07150040265825795	0.08811416487686681	0.07446732295375211	0.15788134346805854	-0.0403131829259372	0.010911344615302533	0.12204100006484003	0.06746553843833383	0.06841900331929902	0.1692226386174749	0.061901667337690716	0.013977353958325047	0.11537093669579783	0.0012591347635031724	0.05733719929130469	0.1269140270949718	-0.08777758140014907	-0.169005743964103	0.15482068961838136	-0.09832224466517994	-0.052655192155006	0.1651399172226381	-0.03889775486483065	-0.11488309010329226	0.12088225111222929	-0.12658314171325635	-0.10709123139584029	-0.2213938165480513
Hss-98-375f_R	-0.15428915771094875	0.1419025503609772	-0.14561411263121657	-0.04533710956639864	0.18754367776118067	-0.020190815946911942	-0.10602702312091286	0.19885979881437393	-0.10086059951271972	-0.1401968937203647	0.15683153819812162	-0.05961453225922629	0.04950200831540519	0.1371539128941124	0.061336570333758604	0.0920832054411032	0.07115237949138596	0.08662974599222731	0.10668945612042156	0.11313950481567707	0.06524347617457936	0.05744503718766575	0.09352467249619238	0.08282659313360796	0.1565549456334418	-0.06562182808100454	-9.992898209040188E-4	0.1284474373772446	0.05029020014374661	0.07315344668161913	0.1636287762060378	0.062434460288222804	0.03731953323463845	0.12046441343089398	-0.016027515656545928	0.06096427369374731	0.14783114683119725	-0.09613016991609333	-0.16021669159015664	0.16183656207797414	-0.1035180563024076	-0.05686295539885508	0.18387474994689668	-0.050462663567031545	-0.11614374662128717	0.12615006659641467	-0.1356542255629754	-0.10100952989639188	-0.20344012299133746
Hss-99-8882_right-hum	-0.15859432580702706	0.1393440049424281	-0.12516872368039572	-0.04272921779752803	0.1818913067827601	-0.0289246967312043	-0.08240214683999827	0.19367286306857673	-0.08580802621428077	-0.11449050794006624	0.15621542430465127	-0.0465845002860025	0.05764517273268498	0.13872794623875598	0.0481544476572484	0.08013453119812752	0.06116258061077719	0.06942016784807703	0.10962432263718284	0.1094548116519119	0.0549261349503527	0.05215939896378051	0.09464391100957242	0.06374358179893712	0.13524988161203835	-0.0861953376562809	-0.010415110431079764	0.12769902459948296	0.07481840821021231	0.057619489279224986	0.16949428966865523	0.0636394410582464	0.011384692553564847	0.10958928471608899	0.004586086942550978	0.050541614679492725	0.15335331508243072	-0.08922316943788466	-0.13157914134682167	0.172089640287594	-0.06897127953838683	-0.04599442539377621	0.18210284148419686	-0.027741488323813346	-0.09549893617246427	0.1397482127266108	-0.11812672666042603	-0.07596365297407094	-0.1685802256958298
Hss-3462_right-hum	-0.1541165939451224	0.11873950992034685	-0.16461645134091257	-0.043091604340886144	0.18770411275441345	-0.003621743591071671	-0.10301065177378842	0.19549417284390885	-0.08077278067975123	-0.139419470137737	0.15095459232495684	-0.04530081510609557	0.058505844287406746	0.14364275952296712	0.058437941101305124	0.08496705667817867	0.04353158527396142	0.07299501367323373	0.11632629570315559	0.10726350559144694	0.05887041100712849	0.050221825857024234	0.08579932814036105	0.07568407094671586	0.1642789623966963	-0.06101393319661706	0.0035721197047740554	0.12128578393687166	0.07331105930889559	0.06109570296641389	0.16299862100451495	0.0629011618415364	0.029986797959316545	0.11549468674078814	-0.013974079031314764	0.0486356828102585	0.13440003772732312	-0.10082179490956115	-0.13292988021799715	0.1654582406366827	-0.10135582724442879	-0.05015961552860755	0.1740297826164357	-0.04515749951023741	-0.10464672156611521	0.13459381959810038	-0.13334925241419093	-0.08654450917747507	-0.18183173604237116
Hss-3573_right_humerus	-0.15424351080016827	0.162974276136705	-0.1435407152784871	-0.04751721094006603	0.17391234557836846	0.003678297382520802	-0.09113300971625313	0.19776693438776655	-0.08510675448266332	-0.12658408678512198	0.16389171909824737	-0.03918659561487335	0.050152151704177125	0.14999649559940906	0.05255468710973215	0.07204550070980821	0.06068830833015696	0.0783328023925778	0.11352082575215833	0.11447544083277456	0.0651342851288331	0.04444967182940293	0.10123709311759717	0.07084776105408828	0.15335283884667372	-0.06851488207838044	-0.01335407898281862	0.13727248866497793	0.09011306547627432	0.05253441090618114	0.1738089956952003	0.06307890332391797	0.011536103307853002	0.10400055521464655	0.007133068835999727	0.05279641464741738	0.14049654194597433	-0.1117548800255856	-0.13844020592864212	0.14872596436009997	-0.11270515212972762	-0.05023168826380994	0.17713629623331512	-0.07716248101263438	-0.09129412431793801	0.13367428448817578	-0.1445686217446218	-0.09253150583143352	-0.20223724906394902
Hss-3578_right-hum	-0.13211338020360064	0.12799919197916695	-0.18212068343939347	-0.034467178262771625	0.1782146722657983	0.001572484751695363	-0.08636546454394528	0.1980287191405501	-0.07485903248776012	-0.11539544027433653	0.16067957001218558	-0.04514457518466734	0.058285212300843894	0.13152824825609646	0.061680780588399736	0.0797480298184439	0.06399744604211684	0.06681407191398626	0.10099518845413545	0.11193944073326599	0.06624500486740284	0.055308167216865115	0.10089339387355445	0.06957333932164284	0.13996872200609148	-0.09340000309235683	-2.44823866772461E-4	0.11937570433157188	0.1043243671032174	0.058431288235158134	0.16001889254356277	0.08158998580712398	0.02837935530201144	0.09955714977999497	-0.0032109570333785087	0.05094549315117476	0.14013810898463125	-0.09899867443260374	-0.15283729795867357	0.16213356675671012	-0.0967937946489183	-0.060379274115448925	0.17367135119847066	-0.05401637314458809	-0.11024209491540787	0.12787836596284186	-0.13152403218786748	-0.107934514709831	-0.18063561967652408
Hss-3580_right-hum	-0.15343170174897958	0.1337680370819681	-0.14998637232067322	-0.0264984910385396	0.18546189828458604	0.0022428150078673513	-0.06952667014862057	0.21210011007470425	-0.08518586560725994	-0.11135771789065887	0.1624889200611346	-0.017390132397858443	0.04266282540160595	0.14745300434810701	0.048881644449364756	0.08507878786338441	0.0658371857093042	0.07137976108694143	0.09980053798154577	0.12111020173267337	0.061409197049217566	0.04979440306831666	0.10926572417550655	0.06799854350964367	0.14078774005275088	-0.09461288558035784	-2.8239164340166864E-4	0.13349778262721637	0.08384708773755727	0.05339377926312489	0.16360674604832637	0.06409981217563235	0.016651967094167087	0.10858322006099921	-0.01238993161924113	0.051954462829310905	0.1402032728522652	-0.09861620931487691	-0.1417019003412452	0.1637160658150216	-0.09594101896791297	-0.04419196415030597	0.1687929410999773	-0.05167099937289815	-0.10849323209174147	0.13378863959300988	-0.13577272805800758	-0.09187475388626133	-0.2159135874802713
hyl43063_def	-0.1636626323451354	0.10058089889709478	-0.1963222143879883	-0.05128925107976153	0.15853990402307486	0.01472946235179333	-0.0903798931936069	0.17613976245854931	-0.07692682351910123	-0.1514211767323696	0.14216639290839647	-0.036375508778721845	0.06136255530363098	0.12121798231635786	0.03642866677827955	0.0956109771057716	0.029988174502851225	0.07998719170298335	0.10903223437758974	0.08417456525934272	0.0530332692948411	0.061088316845223624	0.07376143616135557	0.06810772153940417	0.1726049709481608	-0.04560886289694607	-0.007904135973622252	0.1403097188098322	0.05346155413176169	0.05272687122217645	0.15719757408572588	0.05833782900620902	-0.008496920841551773	0.14303146119044635	-0.014982089168436422	0.05095684163989197	0.16468488226547157	-0.06267664572508272	-0.11833659493180478	0.1769207109903975	-0.0526876600583452	-0.04119056257417196	0.1752556906741736	-0.018114043609419123	-0.0920269764251657	0.16139152897108253	-0.0939755713407486	-0.06981497527163508	-0.1872308170166322
Hyl43064	-0.132487037911942	0.13817067205444347	-0.18954367141326284	-0.0914172273467675	0.18104190166929407	-0.007833069604241152	-0.09839996643359938	0.2010445180565161	-0.08827404563110997	-0.143021907190372	0.17115205979205245	-0.06618509052517471	0.07930804309179189	0.11223978494198956	0.04419502649191334	0.08570151760052427	0.03024831699610358	0.062050911579813836	0.11518585701492332	0.0727673316308736	0.04929659721006968	0.06302428670114646	0.06705531145975067	0.06437706815001495	0.16064611309300197	-0.04329188320896588	-0.0070903263397881396	0.14215944985736334	0.064907745055227	0.036196536274239556	0.18025732327513494	0.05279826446938965	-0.015184128649410546	0.14223177031896872	0.007486306490904149	0.03410027190990508	0.17966119572892908	-0.06645153499847636	-0.10600011480936442	0.17394271209790876	-0.059730614707435827	-0.03877289612648857	0.1950024828830656	-0.028553396606404574	-0.07770327563971077	0.15204986190945494	-0.09566323077985953	-0.06828215364395235	-0.21394063347147277
Hyl200853	-0.135335047629886	0.11517499902828932	-0.17298064710931627	-0.08316735775388329	0.1711731072356485	6.440748751969892E-4	-0.09268826780326196	0.18177502603244072	-0.08992341838124321	-0.14179839502135963	0.15803422473182038	-0.06325507119024605	0.05974653421945598	0.11705947285233206	0.06017216847521989	0.08732542680739372	0.021079679328094313	0.08321908386282433	0.11157069515573717	0.07726734444757068	0.06556000167006738	0.05015177962376738	0.06790364325723547	0.08291000719093562	0.1639048917807034	-0.04301440137554832	-0.022666284842897358	0.1348307843449434	0.047440786245415936	0.04763118776513148	0.1687615999900795	0.035884660786428935	-0.027610868697140266	0.1430357916135698	-0.008912664601134032	0.03581271989938735	0.16453518535693923	-0.06752438498739663	-0.11541180076018814	0.16934294364369756	-0.04644581116530285	-0.04786587938047545	0.18089517762314403	-0.028959314549954138	-0.094241711841295	0.15940110653222372	-0.0818469956075128	-0.06599079811795397	-0.15783934245771286
Hylo106584AMNH	-0.13869173365991688	0.1185770512018823	-0.15845440060582297	-0.04865279385884484	0.16904498583463767	-0.008983688807947704	-0.06515176339630144	0.18415058187259958	-0.09791879056682598	-0.1312816052308956	0.14739336656903815	-0.05140962610641163	0.07186002352201297	0.12344839822865994	0.04929508733432465	0.08161350130515271	0.041050450136876485	0.07350403181458416	0.11178509384933172	0.08099163505028892	0.06640447011659562	0.05266472028154575	0.08223034582574422	0.06719503916108949	0.160974014112499	-0.030006851508414333	-0.020812327628819686	0.1488739319532315	0.0336582066451835	0.045163153828536126	0.1644775569480814	0.04002842171610387	-0.021876962005587287	0.14296491032590436	-0.019516996949422702	0.028515290575574254	0.15579191832939115	-0.05487255208755881	-0.11199979315021631	0.16352663236034953	-0.04002282265342435	-0.04587609142670629	0.16967394243203082	-0.019422775304890283	-0.09338835593886072	0.14999936188611518	-0.07150296149356858	-0.07293433313350835	-0.17451584993142108
Hylob106581AMNH	-0.13050977314908246	0.1344747589123358	-0.1777859583277061	-0.061114147117595705	0.18257224521380358	-0.010912759914479844	-0.06471218631712852	0.20085920082531616	-0.1183641878685322	-0.1419716539016789	0.14716142640691265	-0.07986575538078629	0.06399061428410617	0.13467518087236457	0.06614484994728435	0.08499707605773127	0.030114554698297498	0.08256551554444558	0.11056270379501598	0.07821549994428775	0.07715441476889806	0.04100980394615026	0.0729480689942101	0.08963226541670061	0.15020918336255046	-0.05431159394666586	-0.023555251204898306	0.13280110237148507	0.04302253182325918	0.06379110392014586	0.16510982733190824	0.02808149040456416	-0.01699388402339783	0.12622948029356906	-0.022840662683924873	0.03222067752492984	0.14190681162390323	-0.06052276131397572	-0.1284199023733491	0.1612417588170902	-0.04723838028939796	-0.0510726951612559	0.16612552462541474	-0.029354634457907716	-0.09869461104847686	0.1385761563719297	-0.07829275311379313	-0.08202019048232176	-0.17151561956966702
hylob112720AMNH	-0.10528214848500378	0.10215873214152349	-0.16819345042452477	-0.06526177029152598	0.18140794957406478	-0.01379477168639881	-0.08255373365208413	0.18163753188702653	-0.09171737459041704	-0.13051880476726258	0.1523640806274763	-0.06306169603420747	0.07012151870872642	0.12923158659325065	0.07090213685773943	0.08423461838056404	0.018212533373019944	0.08513698678847939	0.1115534953673203	0.07197211937742502	0.08465789783750313	0.044858539908500736	0.0740412737081982	0.09263133368294647	0.16834062552508972	-0.04514012246961585	-0.04175388676721458	0.1410437224832064	0.05484065017279127	0.06708485252751095	0.16696417060524318	0.05444382644166985	-0.03245613343464978	0.128661806477756	-0.014120835058629266	0.03936476406674619	0.1438392677479217	-0.06757736080630125	-0.1487384743710872	0.16246801449144932	-0.06386448931725183	-0.062409624402419	0.17357407821248777	-0.03489731099762099	-0.11323368741227426	0.11517768988474171	-0.08249204539299973	-0.10436674782229198	-0.19678851881204848
Hylob112721AMNH	-0.09566189086107618	0.12027227472550767	-0.1565377495692825	-0.07197863685819457	0.1728377994345079	0.0076789430936665265	-0.07306458292173194	0.19019732959682903	-0.08435392442443462	-0.13375876856788627	0.14961773214758348	-0.0647073734955208	0.06324397099138934	0.1354954443209378	0.06684695518063731	0.08584123430876023	0.0553156488031615	0.0947490672247553	0.10520827342601653	0.09381902696317557	0.07656698855846653	0.053633079034424276	0.09360456371595023	0.09716844864521637	0.15999631123080943	-0.047817063788719034	-0.03759617705686628	0.1411979028774875	0.026960678181783534	0.05479747480577931	0.16719473831723616	0.02896196564266937	-0.016433968969602968	0.1407083298398313	-0.023579937993100437	0.022803040667233758	0.14260083522406358	-0.07371329653764289	-0.13834424498091683	0.1651574105837307	-0.05918520873713724	-0.0671697873112716	0.16313443854216647	-0.03159756344011314	-0.10456174884897865	0.13369562382332129	-0.08279394015612185	-0.0965266771960215	-0.18000753906594896
hylobates179AMNH	-0.11339326143882943	0.1463181748011394	-0.15669155238129692	-0.07631026412996514	0.16934520456813418	0.0069188469587193185	-0.09182162692231868	0.2021937419101064	-0.07861897143795693	-0.13830218893356486	0.16094276550238298	-0.06211458248922271	0.06936331114749776	0.13436430084882325	0.062138716770658346	0.09232329467268147	0.04802431506850318	0.07919465273637885	0.11882073640858246	0.0833747026755538	0.06459629427952711	0.05783301576823555	0.08329956946534105	0.08289426656383857	0.15868766202202372	-0.04602839681163248	-0.02896161183744653	0.1386647153877741	0.03615476067137368	0.04620140769577489	0.17344648568060744	0.03467452294384796	-0.013518957528124691	0.12444111058754799	-0.021368746551428522	0.03447946723698791	0.1447379011186684	-0.06661818294428254	-0.12554916608927882	0.1603957425462004	-0.06411557303452663	-0.04784853829573733	0.18654918728275155	-0.03326429000522818	-0.09581552349827047	0.13070270467144593	-0.09844143357624992	-0.07475896399235132	-0.21518984102760666
hylobates15971AMNH	-0.14524584696535653	0.13374769783436363	-0.1524910385950462	-0.07919893142344314	0.16813852222830075	-0.008021888028439072	-0.09505768723478289	0.18682802768682968	-0.08670063518853907	-0.14973074937746195	0.1508621243699413	-0.05810836386031602	0.057208435581210144	0.11833965920597544	0.055198993964989194	0.1052259558628996	0.009807262376264059	0.07149789570453496	0.11516810664118914	0.07064414796714666	0.06302608583630764	0.05240543154191686	0.05778641243580811	0.06959969987631112	0.16034655886796956	-0.052041045458698934	-0.033021529809597334	0.1450685947217094	0.041009417502211334	0.04885777443552909	0.17455535021161683	0.021973099225590445	-0.017068408137482415	0.1401828875887947	-0.02355435869674933	0.033644183954067944	0.1642742574689539	-0.06372689087728403	-0.12166900506449031	0.17311965693049555	-0.04345773573179196	-0.0518516133509417	0.1828632487145234	-0.015017482871391707	-0.09937570341896922	0.1670979130025524	-0.08002201387355051	-0.06719041713273465	-0.19919789054082032
Hylobates35613AMNH	-0.1451295072513244	0.13939170203299225	-0.16766522988688656	-0.07586595727174412	0.17702020789675788	-0.015882280925060395	-0.0852402625990012	0.19110353076040365	-0.09780960764538743	-0.14675486790378978	0.1573966576077792	-0.0683765600476094	0.08197693884523989	0.09587120183743122	0.07058380075780145	0.08225381622495498	-0.007624023766378198	0.0803311656464939	0.1187186338628188	0.04152580766513289	0.07922166392509264	0.051825931936165276	0.04170770034287574	0.08598010688768686	0.17833022252431768	-0.030754972151075116	-0.039183791598328646	0.13814123463177846	0.06052255478185168	0.05816085209750089	0.16303613174219583	0.06680185977509775	-0.006211217491474802	0.15044972117199928	-0.010009500828320445	0.03685970577969937	0.1650584800269632	-0.050916721990919116	-0.1337042822253151	0.1780993838802385	-0.04565876310573925	-0.05192303831965106	0.18111849892054305	-0.00725364742137799	-0.1044934440530675	0.16197055150759804	-0.07934175055944426	-0.0712790852282271	-0.2204433346461345
hylobates80068AMNH	-0.12692131234915985	0.10556667990437318	-0.17847385439963037	-0.055272766442657606	0.17768537685094693	-0.014094011052836485	-0.06998535109323978	0.17927289631779936	-0.09714737839400897	-0.12992183311766678	0.1493123345239725	-0.0606878781682476	0.06134578337848834	0.13160001943507874	0.06063673032676187	0.08439847071415965	0.0312574058127945	0.0842737507891622	0.10879770239790537	0.08039510354259574	0.0763370927742682	0.04224460489597601	0.08029818426937521	0.08380827271881758	0.16087965868341528	-0.04798790357172222	-0.022775114199463257	0.13560392945799138	0.04841322960425166	0.0617122128224075	0.15400853081982147	0.049873457260997754	0.004531502779983569	0.12090134923272111	-0.029540488002153767	0.03372589456292842	0.15208188594480174	-0.06970875422113076	-0.14632129987396572	0.17077771814453382	-0.05525739924917136	-0.06175779363080139	0.16473262209172923	-0.020310350566815558	-0.11695142004571857	0.15070942983423297	-0.09226026857477941	-0.09234911652556238	-0.16499475069084496
hylobates87251AMNH	-0.13576291185080436	0.12079790667870408	-0.1951852511860646	-0.058573140443369975	0.1878550238954745	-0.005666184158083003	-0.06933963376557087	0.19521046605865733	-0.09976928898470899	-0.1410302179501732	0.15638334679912355	-0.0564733107716304	0.05535134962222791	0.11526969177488998	0.061889793583041676	0.08776126425851317	0.017478563870229905	0.08329757135613204	0.10952510048754727	0.0705769300575436	0.06894068637940193	0.04684795874988235	0.060465094412805405	0.08129955092548766	0.17099245268585442	-0.04665839218184763	-0.03433176612274019	0.13493832296184932	0.039338505886660595	0.05232763821754058	0.16250982660179564	0.03499392431896617	-0.02084348011450819	0.13482570326361146	-0.022378873396521663	0.02464334514176608	0.16054046137191996	-0.056768564297720876	-0.11953041085128202	0.1766444368134104	-0.04381034288696275	-0.05494774097589947	0.1664428021047329	-0.010382723427589419	-0.10134134801519631	0.1667036489416599	-0.07069224818794412	-0.08317784048290372	-0.1785801774679685
hylobates87252AMNH	-0.16107071598885253	0.1404767741875336	-0.17597010234904537	-0.08040499886494122	0.17863378954299963	0.015062591707738722	-0.11940338625058933	0.1992788985237297	-0.1082147784570762	-0.1708762810162548	0.16363738918129314	-0.06599255233021273	0.051024349624870985	0.11034207685941194	0.07401628398420049	0.1183201138166197	0.01856305631849057	0.08709526621688508	0.11730424659394278	0.07298359748544755	0.07556353850394061	0.06598119579873787	0.05326843131585751	0.0933823051383829	0.16776830167122644	-0.06782755141434088	-0.028154955092502664	0.14365450044546924	0.010148710970068586	0.06331528837018505	0.17069743415002	0.01773633429220159	0.0025585956191899305	0.1319089818728577	-0.0471635746807875	0.04826093817818552	0.14569403661920582	-0.05560628826483739	-0.1324566241073602	0.17837413202127944	-0.06968291046760892	-0.05907935840350234	0.1707374573907749	-0.028558711540133522	-0.10130625881331146	0.1424011812310233	-0.08114233302546914	-0.09459022611359202	-0.20451375382126685
hylobates87253AMNH	-0.14672877328902	0.120165789891422	-0.18397006091665713	-0.060786309844881245	0.18557625736023858	-0.0045881966745913265	-0.09356555293645827	0.19716040093603918	-0.11259645301003247	-0.15643534138941728	0.14582999008011352	-0.05803617801861581	0.05513267952165865	0.12913297045176986	0.051748332916279054	0.0891798073601725	0.025629299907298633	0.07472866527115049	0.11347870642262467	0.08839025536022083	0.05539144557229717	0.053819353266152295	0.06933378220860054	0.0718260242386194	0.15868036363701277	-0.06381184598656067	-0.00558136634255706	0.12969998815881476	0.04791460207611632	0.056827923161717725	0.16408758345511887	0.03369632098334864	-0.005134417036089441	0.1280934031215229	-0.01188454522805589	0.04682605424014788	0.1606790880375566	-0.06846193312381726	-0.14217307357857842	0.17751460735929064	-0.05526554718672934	-0.04270450472225437	0.1742104148043095	-0.02356047726360827	-0.10157250889431627	0.15955990924699254	-0.0841232290030446	-0.08231287009810682	-0.18871863820011955
hylobates103664AMNH	-0.11783159114248792	0.13620411778390557	-0.16672245606780398	-0.06377354269183137	0.17619691125689538	-4.7078235199975865E-4	-0.08101837018645405	0.19330486007285513	-0.08473312492893476	-0.14595448534872135	0.1530526852399609	-0.05928167889294947	0.05936044187304254	0.12184646549810313	0.05324552436425062	0.07834734502918635	0.03212113118858159	0.07173955961947853	0.10657075301006874	0.07672506905322347	0.06318251510648579	0.0488777269729523	0.0681969387887913	0.06900943656823649	0.17113859387011826	-0.03890261972902195	-0.03832000667931096	0.13173130254949195	0.04533079852291935	0.05183879893160916	0.15160496319412775	0.07385979640487876	-0.014121679853677177	0.1447368872402113	-0.013367761215709345	0.023418605134182913	0.16090753489603343	-0.07759267638824874	-0.12045960586730656	0.1671499013596508	-0.06334006383563258	-0.041318903104931165	0.17947255739736095	-0.034843063582942146	-0.09007621591721487	0.16221994496725445	-0.09653718453751493	-0.07145479914416286	-0.1768917762613403
hylobates103665AMNH	-0.12917877965940855	0.12972379403617212	-0.15282986024078887	-0.06848445127343633	0.18020805694042988	0.0047738993006817936	-0.09625782361792021	0.19185002986209107	-0.08999560633014682	-0.15091136792209447	0.14950796596036178	-0.05176878174421091	0.0570378420846917	0.1313883201536703	0.05711828598862761	0.09187866332599107	0.03820715330365022	0.08854682317701718	0.10296383773734852	0.08444476386981217	0.06868058339546494	0.05592720207124845	0.07416902455326303	0.08202056435544007	0.17441556987360046	-0.04897518431823034	-0.031747636212349675	0.12894307986050624	0.034905336261574646	0.06564410288047966	0.16646469047934273	0.033061166133114064	-0.0025148408204297684	0.1353757310071435	-0.02890697667653909	0.03223741119558714	0.1608283251071263	-0.0756900809280102	-0.13300645039345405	0.17690477447698633	-0.0672142483201334	-0.061467243369411645	0.17880683651842894	-0.025070570683387527	-0.1054986498773259	0.1585420636865818	-0.09345647012359953	-0.08389785313330275	-0.18491396481416203
hylobates103667AMNH	-0.12447568287553173	0.15766401667109314	-0.1607737749511334	-0.06301702145856726	0.17142688485357246	0.012842026003962469	-0.0749704141647381	0.206974462004728	-0.07895999410619511	-0.14482821961755704	0.15316668089260685	-0.04886285820686431	0.0646026269621281	0.14415184081124843	0.05241094078239158	0.1007075118409486	0.03159221700623153	0.07780390533284767	0.12201131027007245	0.089605292120601	0.06464843792009888	0.05961199563123658	0.08047743372551362	0.07713818778682578	0.1486562606213467	-0.060609398947497437	-0.023608462210221833	0.13191480689616045	0.049823740831417884	0.06562140165567992	0.1730268920424238	0.04363155132335357	-0.014547882762350474	0.12531105327778916	-0.022180477282444253	0.0355215738656209	0.14459571612490468	-0.08076943892111496	-0.13978073150067682	0.15927699381380378	-0.06536710263402554	-0.058268599797202	0.1693339098951912	-0.03302843375943744	-0.10168367826732665	0.13839577555256552	-0.09817839062230613	-0.08413698185007336	-0.1945435836442113
hylobates106580AMNH	-0.1390593684108081	0.1348145335799005	-0.1764008623448003	-0.0606313127172208	0.17082232780900453	-0.010314708258665706	-0.09603332606793553	0.19929142642580613	-0.09704306787787914	-0.15246485796281026	0.16555804353644915	-0.06844657273273934	0.07549671739009671	0.11961063126510879	0.05317842455300426	0.0842742420707139	0.020981664420939274	0.07405568881359326	0.12451313448156509	0.06360757174925831	0.06367998790126757	0.06525914926317097	0.07047241739099562	0.07291084651332193	0.14852152559579915	-0.05853733380940358	-0.017214021480349312	0.1371709185634226	0.02732880978460793	0.05617405582003091	0.1684800531023377	0.004198634093845147	-0.0082703439208061	0.12474382688392469	-0.029831686250636896	0.03739550207274733	0.16798601705392874	-0.05476375709474616	-0.13067108349218234	0.17571120139924132	-0.0376964134442757	-0.050466559758185134	0.1853842448327103	-0.009401554639936693	-0.09539096426273966	0.16320872997870878	-0.07088648591732716	-0.07582617506337863	-0.22755224317458284
Hylobates106583AMNH	-0.13244829916286885	0.13600543942581775	-0.16641677253772857	-0.06204724087054031	0.1717837416610376	-0.004886323035265663	-0.06810569921584962	0.1861758206926553	-0.09807233724335729	-0.13020170162928849	0.1573582552293772	-0.0682993024006315	0.057666390085963595	0.13192129744728207	0.06357620738786234	0.09210840658430607	0.02926255103487046	0.07664667003210131	0.11093763541580123	0.0804347835243932	0.0693097772660262	0.038916283588585274	0.07774955668261244	0.08044578946904951	0.15520320898050197	-0.05616762606071647	-0.02258266452874369	0.12968861787555663	0.04488835738908297	0.055756207685806164	0.1572006102213218	0.0392680710364671	-0.01609951499187496	0.12467330355041883	-0.013953055177814894	0.043674655173357	0.15723292971378972	-0.07217847515641404	-0.1417306095251547	0.1696345586535089	-0.046490066118763565	-0.057342726489347275	0.1668370829375529	-0.014809595855608565	-0.10972581284024134	0.154575143242897	-0.08022123668742434	-0.08149896128595573	-0.18003213961294728
hylobates119602AMNH	-0.12834937842632718	0.13705475368844083	-0.13580745936794597	-0.061749510898712584	0.17500278923404827	-0.002208129380518384	-0.066580263007802	0.18328947912136873	-0.08867937744118791	-0.1235169983503153	0.15787399204057925	-0.056335258679739174	0.0690775869612811	0.13014039888739953	0.05095107173091241	0.08708601085466014	0.04028885137047711	0.0855368695271871	0.10495927553665492	0.09086872971642038	0.06524319091469793	0.046344533755305194	0.08519048686003657	0.0803372557275502	0.1681582911125808	-0.03785062063114604	-0.029715144216512668	0.13069770052246493	0.05388742619216212	0.054246365064211995	0.1665488514932726	0.05560827417507848	-0.02010827971555549	0.1379272971737675	0.0014266600451179196	0.03673894626144474	0.14766167151197196	-0.08303088954814844	-0.14017485233330443	0.1687799919936362	-0.06657480770708998	-0.04873876734033858	0.1597555674201797	-0.04098352760215185	-0.10806393876287165	0.13692190162487397	-0.09200804927298192	-0.08978157755563254	-0.1811105885872871
lag188150AMNH	-0.16337042214275926	0.1289988343120387	-0.17309247950810389	-0.10091383497500143	0.20917731509795345	-0.016726094335064473	-0.11849343929211008	0.2172509635251615	-0.10881335087253402	-0.16336268810554136	0.13376672523536676	-0.046780610122004934	0.054492376587526134	0.1699328574079588	0.04545352613276468	0.08926537320828734	0.011486647185550772	0.07712092235491264	0.1196689331002279	0.10438290057110568	0.06662074464232728	0.057000770202667174	0.09037001782059179	0.08238000411550248	0.15649056815275833	-0.08061565907119794	-0.025825478736064587	0.1455706220082232	0.05264547603515854	0.06341710324981495	0.17650270902004644	0.04621768809324925	-0.005702653772872915	0.1310380640313683	-0.025085649849856645	0.03621287635642112	0.1327376364434048	-0.08336838877517563	-0.11637485582478911	0.15938250093288567	-0.09863683816028067	-0.044863058196621806	0.1691488197420505	-0.06538506281135464	-0.07962885635230565	0.13391519350642406	-0.11762230971291533	-0.07380600313162582	-0.1824890955821196
lag201310AMNH	-0.17028894053913549	0.11608260132959108	-0.17543110078247726	-0.08212877276457944	0.2085823213438076	-0.012728003203484509	-0.13671777494707757	0.20512382284576813	-0.11614122272647151	-0.17265909004409077	0.13551411873996522	-0.052500185446311576	0.08255878864501455	0.13388956837214175	0.0449175396710397	0.10158947767062303	-0.009026337093966066	0.07010319087906657	0.13270502742209947	0.08007159311846185	0.06360593593977826	0.07613296264582278	0.06929018810602539	0.08557224154768894	0.14939484301898567	-0.07118099187285207	-0.015508193381989957	0.1510240984030956	0.06207422734831066	0.04680036149128348	0.1770984422790508	0.008190286499339686	-0.013254635456326692	0.12502248681042885	-0.019947326138835805	0.04761950917894665	0.14964236981866003	-0.06666441876245174	-0.11510502925203356	0.16540586177468836	-0.06316812015548506	-0.045856047395852736	0.17178536512947573	-0.0326293508901922	-0.08268233844354289	0.14680324379271426	-0.09268501765018902	-0.07584896636354597	-0.19844579754427033
Lag238487AMNH	-0.16035209635866232	0.11392725396780859	-0.19841578973709662	-0.0949944807840477	0.20870948466760553	-0.008155687413485619	-0.11665238095953157	0.20749539585269325	-0.12050562110063046	-0.15932362743970008	0.1502303235044893	-0.06411122168478996	0.06311359147509672	0.13850406156247966	0.05808525146222153	0.08556407689755793	-0.024928550717485072	0.07551503782605817	0.1253304070070843	0.05494780867282385	0.08523351580568853	0.06836057767102363	0.05086106188809182	0.08380927033147521	0.1496278778978648	-0.08622887868375567	-0.026258024986348955	0.15056408677173824	0.03782596982547383	0.06978947337291887	0.17881110262332942	0.022620571297203032	-0.03019919772072944	0.11306531757248146	-0.045218163047116254	0.04972474574888404	0.1620400208557199	-0.056147442509383735	-0.1419000895905923	0.16561606722293457	-0.049578215249353866	-0.05762488072415882	0.17483179224275253	-0.0048976713335731475	-0.10303929702998536	0.15973012627278316	-0.08387779683189044	-0.08811190842448004	-0.19783148946361467
lagoth188154AMNH	-0.16723173344952716	0.13928830017210678	-0.1736209357680109	-0.12827141372528356	0.22586016428282665	-0.013362754732742753	-0.1415866892385193	0.22356373772093996	-0.10923643688865224	-0.1784493489495294	0.15681817887806845	-0.05873104138747459	0.06753836626114218	0.15214040949679639	0.06214379471035069	0.10350900365802525	-0.01147657262575353	0.08073125778526387	0.14202467081473627	0.07288210712471609	0.07381202166498026	0.06851500345758735	0.057326162440476336	0.09074788319750948	0.1697356416814146	-0.05551267949172534	-0.04651769434142451	0.16629898396437143	0.04903665597794832	0.05038283563026705	0.1956864392581741	0.04228331743097219	-0.024063379711056702	0.15271442747343159	-0.023228106639696697	0.034011388268719585	0.13572553675705815	-0.09357890607773567	-0.08813241434824257	0.12768176834051786	-0.1011643720010747	-0.03667082993343024	0.1590439605395142	-0.08012156662185102	-0.05812257972754056	0.11090048840899994	-0.11562064188129477	-0.06466279714746395	-0.20973712231948424
Lagothrix70404AMNH	-0.15015947014400743	0.15378662321335504	-0.1834855534995275	-0.10256734381101307	0.2006923117815836	-0.005319157361459395	-0.11479203419893512	0.21958376492301102	-0.10155964307925411	-0.17633073763683088	0.13139620348103567	-0.06122355445067164	0.06832143316196122	0.15369223728925988	0.04682339911499537	0.094162778804607	-0.003177479218985979	0.08044670037465435	0.1313461893394838	0.07441760651515465	0.07458270598884195	0.07145700441437389	0.0764924077670905	0.08408145577989645	0.145579976704729	-0.0866100651699819	-0.02915298509095625	0.1456787705303702	0.031707358468977896	0.0595619092642289	0.17504297795570134	0.010879066269149529	-0.012570592101281074	0.13386117298596945	-0.03739170225122769	0.04619898809877979	0.14254369916418222	-0.0661582620748167	-0.13105446927327385	0.1580046377826176	-0.07747405862883547	-0.06018836338341334	0.16635709040618146	-0.03644680973382252	-0.09340089544625019	0.14064405432885407	-0.09028694489870845	-0.09380770688244991	-0.20900305695671972
lagothrix188142AMNH	-0.15259300077355797	0.15099285221259992	-0.18620002635388386	-0.10560469632183378	0.20918171923963508	-0.02251972573379042	-0.11539844245438237	0.21890247285077363	-0.11939397582438462	-0.16520586513742316	0.1765824048951308	-0.08363768686606946	0.07829778213272537	0.1363811375901809	0.05843347608848825	0.10113632676237407	-0.0010036433730504293	0.07548695897511906	0.1287353430379921	0.06987655678051963	0.07185620117535099	0.06706963309966432	0.06740999269038733	0.08984438641500912	0.16539672981358036	-0.04295032984838209	-0.050391267255679745	0.15242273011689805	0.036070560448263594	0.04604201745047694	0.1714284576558925	0.05017721645122932	-0.014524279447976593	0.1402417253226858	-0.028182908205973765	0.024548591206357648	0.13235338142367709	-0.06757391791235384	-0.10462606704326839	0.1446400876424174	-0.08423321750261789	-0.045635438499139584	0.16741671882121137	-0.053491143992402665	-0.08025877796523662	0.1319559317411692	-0.09457552229654222	-0.07518943810008033	-0.20488192450700274
lagothrix188153AMNH	-0.1634460064581239	0.14934016851605417	-0.17077969326108872	-0.08652261313699271	0.2237352937111471	0.009934492312741721	-0.13650268318057046	0.22185714484315686	-0.0958825270745974	-0.15949121047518086	0.15170977963228185	-0.051208715008226935	0.06364274998574772	0.1669394280104874	0.019291183993598505	0.0932409841972632	-0.010426523762312657	0.07687614814608806	0.12671345373685874	0.07365173053944588	0.06663702352737323	0.07024937816614533	0.07236137321945343	0.07456001915054744	0.13754049101751348	-0.08778097623692852	-0.002922725556574704	0.15152301930549195	0.05032036336875689	0.056393491567144294	0.17802388631045563	0.009328965583826926	-0.023145836264434255	0.12515677864577068	-0.0254302625828855	0.05137611519066742	0.1530509795707865	-0.07157909066535076	-0.12249947222121133	0.15857929547151728	-0.07479419293043527	-0.04817103697573048	0.17036855530524914	-0.03540491712577857	-0.08814971086220491	0.14441650976962528	-0.10966138005698842	-0.06879062924628417	-0.20772591076010824
lagothrix201554AMNH	-0.17216390426746353	0.14854231117862454	-0.18543788342715506	-0.083234676415058	0.20959653448320475	8.61701998070577E-4	-0.13171738860424012	0.22766744733013153	-0.1143841985541756	-0.17448172112007324	0.15610072327197513	-0.057598182572102356	0.08774714860701405	0.13319312738563596	0.040177457151612014	0.09006916559736883	-0.022503979363495068	0.06712999572849032	0.12048518623935142	0.06897432773610371	0.0699232409340471	0.077790308333082	0.0639208252382239	0.07210365870748878	0.14166609599780655	-0.06079838363448843	-0.02532380549407627	0.13703096939093345	0.045671795161172694	0.0549655524922401	0.17817053869358185	0.0417335699915968	-0.008439825105687087	0.12051931364900842	-0.020289222792027814	0.046637649830026634	0.1541249426596917	-0.07932470992081035	-0.11364149235639054	0.1551001095368072	-0.07645901122734555	-0.04483589865494713	0.16793592359284226	-0.038278844015992006	-0.08298627298811509	0.1538302700241032	-0.10524327320216609	-0.06831390529890079	-0.21057257329081144
Lagsp_8494_def	-0.17022452155533283	0.12655923014445836	-0.17953811733592864	-0.07220518632146107	0.196346872379367	0.015349108590385036	-0.1297939645697529	0.20715678115312508	-0.08791607249399264	-0.15999665954368522	0.1321361307936903	-0.042823668099917375	0.0573012400776091	0.1620312236917666	0.037810321720991344	0.08277920794395402	0.0064229936515557	0.07707600613599892	0.1179641569087681	0.081802018993172	0.0757713492840402	0.06293447710848743	0.07640857034610182	0.07853151164151596	0.16691242634386602	-0.058738012311263826	-0.0212882214836264	0.13353874776987965	0.04749753570215158	0.06016724814698239	0.17994695387310794	0.028965706470363325	-0.0048246705994090065	0.12322053823383414	-0.024847433724545454	0.042286854943445876	0.15242322899688482	-0.08727967280926804	-0.1517762867782326	0.17405720351581477	-0.08821796809572229	-0.047125244161637145	0.18974457662119198	-0.04739704903138325	-0.10518638859739246	0.14138247861249348	-0.10736024074602918	-0.09848571852280201	-0.1815527021342868
Lglagoth_1822_def	-0.1661417058487887	0.1245196421143138	-0.1842922223382654	-0.08219282103787971	0.2136681406101893	-0.008765085809286179	-0.1286068932266719	0.2200641243089539	-0.10252107386350627	-0.16964167525879437	0.13686463642070823	-0.04281308221085585	0.052149663559810086	0.17261334118458868	0.04275637261716869	0.08884732824983851	0.021190394958471206	0.10065571551005598	0.10931930958600156	0.10692307402128062	0.0759581434783389	0.059686143746028875	0.10426925556656237	0.09022383358280686	0.14666480148233793	-0.08081786502528646	-0.027145371936766083	0.1417029881914136	0.019783312960203553	0.07114661323634036	0.1887201672665976	0.024901877880978432	-0.014128566366691502	0.13238858797531952	-0.05020226312249735	0.053141293905076804	0.145440488636134	-0.08789403740106676	-0.12084683953289033	0.1482996136002164	-0.09895721930924767	-0.049215609453436754	0.17576783494345177	-0.06078723254147645	-0.08678919200545303	0.12156118390653477	-0.12007201592011854	-0.08606157863020783	-0.19559061639642802
Lglagoth_6509_def	-0.1571462976462185	0.14355322930139588	-0.1802089542739568	-0.105186326776656	0.21285165465538272	-0.004276708218003349	-0.1364412343476213	0.22779589921795593	-0.10213255877958517	-0.1696541692695061	0.1563208455024154	-0.06282402418188507	0.06629540142651394	0.1616627928280538	0.048449865740316164	0.0946077789554047	0.024595335551928922	0.0902976009442485	0.13323427657739795	0.09193666676260062	0.07727526051320797	0.07194947895195954	0.09311605198441797	0.07855086500938552	0.1611935434436102	-0.06864234186841112	-0.03685544470027509	0.15335353069444985	0.038188247268629516	0.06013266763807375	0.18231914438148128	0.0066251363995917245	-0.009658048177404973	0.13614184516300085	-0.02977035923175258	0.036603365156469815	0.11711611376501764	-0.06775014642841626	-0.12268569893995582	0.13876897541244262	-0.0986675784017882	-0.03323069769609144	0.1675892677433126	-0.07350838648160396	-0.07999513951884549	0.11889562069322106	-0.11644636503070664	-0.07325808590123115	-0.20571453058284245
Lglagoth_6831_def	-0.1777001375062263	0.13072861471892452	-0.1730072867468659	-0.0979074421534665	0.23433413257999536	-0.00837909823881888	-0.11366326347917692	0.22551791346692607	-0.12474585888542518	-0.18883509337381016	0.1482209987720435	-0.04487946227064195	0.0731527128356697	0.15862472636728947	0.017804898587469305	0.08387302805760456	0.006409500655321032	0.08105995887358534	0.12438587332301362	0.0805045003558588	0.06177518992954407	0.07096690129110422	0.07601158039995486	0.07539444220411676	0.15352158252930714	-0.06452922344149192	-0.01825872030044358	0.13779031490914323	0.03457378943096806	0.05149196240692552	0.17167145324832228	0.029608038967976466	0.0015993243485441944	0.1281657893634593	-0.02028565177007388	0.0412674769035673	0.1489741987449027	-0.0888551817325992	-0.11433032295835473	0.1567085532962179	-0.09208009791349761	-0.02415257538836562	0.16417630166231878	-0.0490615891119989	-0.07575120167781153	0.13890545238830976	-0.12122359296617492	-0.06692940717987915	-0.19930611627990785
Lglagoth_8682_def	-0.16331794392239893	0.14039410747445427	-0.16742130199448227	-0.08666721315757937	0.2091925346518709	0.01702941143306117	-0.12321373796668496	0.22059570809333431	-0.08325816435155287	-0.16864660393913916	0.13828242606518718	-0.027596663900867055	0.05876326745113291	0.17898228152254658	0.02469525972010851	0.09229382129505627	0.03088965803702831	0.08080354562126847	0.12669127673633013	0.09874956780114685	0.0641143201984049	0.06384156982216198	0.10726476257652126	0.06472749395109768	0.15820092011648254	-0.06929662642844023	-0.014714155360909632	0.15190098741135308	0.04113844427204404	0.06466297903436634	0.19060603151151154	0.020975619559742267	-0.01398569900658458	0.12748039846137627	-0.029923551140631874	0.05560709986989196	0.14379936628105136	-0.09442164951631166	-0.12221434995706118	0.1562313442143342	-0.090549485771832	-0.03987166271683729	0.1644069126558833	-0.05487179581011352	-0.09282542309599442	0.13430502469899772	-0.13336800926130263	-0.07722990289914757	-0.2123271031845751
Lglagoth_9790_def	-0.17321258237469989	0.13627235160702014	-0.18978395198331352	-0.08207215559062492	0.21598498990170917	0.00492680004505246	-0.14533409509955614	0.2324371144674711	-0.08369654624897985	-0.17791272626310586	0.13363552922451896	-0.02140516270870894	0.08252546507787761	0.17431743158257276	0.017549682123200724	0.08339693178644732	-0.0018445243098210232	0.07568257527078685	0.13768305696463984	0.096594286755875	0.06450937163839089	0.06820528876109044	0.09745053786199952	0.06385974971375441	0.14923759568432085	-0.07142986577802223	-0.018550821605281823	0.1485617991705481	0.06629837114084798	0.06009593526655406	0.18473642449135308	0.028027354559228654	-0.004405140682828589	0.12112136482172085	-0.007164983946787766	0.05555606747667535	0.13947622695888767	-0.09351670689302759	-0.12128628345517271	0.14632156598100018	-0.11599119795623786	-0.027280906967621702	0.16779203932395093	-0.06525058500942763	-0.06991794356304162	0.12365973253115402	-0.1358441937045567	-0.07524610589046604	-0.21343501116281843
Lglagoth_9791_def	-0.18702499973145986	0.15016805960919585	-0.17322760066026313	-0.08684332852159427	0.2181252356968637	0.005397978094589563	-0.13837864144778073	0.23868262556142372	-0.09644843604506588	-0.18215957501442756	0.13429466894927372	-0.03502098795274204	0.07676355529053284	0.1624483699534659	0.04607459115696955	0.08563992898607203	-0.009423220305893203	0.06590909613005808	0.127225524507112	0.0794748861996501	0.0777926824884563	0.06938660117714966	0.07808555361222887	0.07378965353809305	0.16437008715009266	-0.06821051546162907	-0.03169843440140787	0.1507076239866203	0.04439910404036776	0.05564012326556985	0.18518801526362355	0.028084897483900986	-0.016744174289518323	0.12713120586965954	-0.020498668051167998	0.03372331471285746	0.14148714434756066	-0.094350184796752	-0.118354810446058	0.1456328064265763	-0.10789483026910776	-0.030422951375244943	0.17781106341992822	-0.07640478800688234	-0.08033415901915902	0.12000575704997653	-0.12232085051311134	-0.07860752503213672	-0.21096590560272688
Lglagoth_9989_def	-0.18631453319739463	0.1509742419680698	-0.23008090466263534	-0.10015930680455065	0.22526934721831984	-0.004100381252190356	-0.1502758891679121	0.24663926263016728	-0.10298732637012994	-0.1934722277023224	0.157141849520222	-0.05373599814221479	0.08662889180531848	0.1622961403756967	0.04401200305086189	0.09616067772786323	-0.01952178522882142	0.05689314632720664	0.14055300034114473	0.07305289724392561	0.06896509825308339	0.0817912945038825	0.07278751992830149	0.07148876436089979	0.16566149087441612	-0.04464611232966245	-0.024967369950234436	0.1588446274377066	0.033474437637593335	0.05588763544372698	0.1891893361139695	0.0292551988037332	8.984894197782336E-4	0.14048773344694163	-0.018817321689250523	0.033647716905166006	0.13934979963157312	-0.09682376926083197	-0.09279975971381821	0.1301746388896827	-0.08847031222378482	-0.015173772938409918	0.1555961065871701	-0.05710434412207218	-0.04898281847921308	0.11481328850459897	-0.10900865812884399	-0.04373560853003937	-0.19591094277745777
Lglagoth_10008_def	-0.14887750237737046	0.1601743890969045	-0.16735328635652003	-0.09066573150659749	0.19942663957366924	0.01000450310499243	-0.11714526177064838	0.2288999218578185	-0.08855334220468733	-0.1699429697377438	0.14708152322635762	-0.05492821542307079	0.05931427912700846	0.182818569218666	0.020747359303524254	0.09659780455578332	0.030506445311362713	0.07576078019089114	0.1342112865609659	0.08979539678893941	0.06378760756086317	0.05791414305040163	0.09916181318199054	0.07369546268462147	0.15617131958082728	-0.07001325427540805	-0.026458519541066906	0.14710455035884154	0.054498510923591564	0.05035090931566899	0.17826419506516794	0.02870826821937522	-0.019399121854689023	0.13556680732466492	-0.02314268077427347	0.03511184407289518	0.12644751410072697	-0.0874617083486097	-0.1170526253291562	0.14113310515101318	-0.10518516812792959	-0.03157322558499255	0.1661733127785926	-0.06687752438258938	-0.07471959606088933	0.10363534515387791	-0.12189639990480489	-0.07589987906700044	-0.1954096876634553
Lglagoth_10121_def	-0.16315658589381396	0.10628297645657628	-0.1675275912198774	-0.07896567754671802	0.21051141139121773	0.001476601177045296	-0.12601716852366185	0.20483414740735	-0.10190747938558178	-0.14857765728072114	0.12631654483503132	-0.02724790442656913	0.07013659906139386	0.17033880465594622	0.02004589608625874	0.07851747546226473	0.018295517190153	0.08148717079513945	0.12848410255644901	0.0948494402315002	0.064329511227271	0.0644781201091652	0.0945238193975857	0.07240070581066045	0.14694520128033295	-0.06444630681430234	-0.005700932863428373	0.14388310090600104	0.06016044881745596	0.06402075718810513	0.1773143996764776	0.04022432306938821	-4.4430962809289057E-4	0.1173259551470191	-0.019548721819708202	0.05129332271795479	0.14510071683209366	-0.09740261985272179	-0.1499267422813709	0.14418587854271092	-0.09420942129754895	-0.03574340323290658	0.1607015628205779	-0.04768428681790552	-0.09543111899033059	0.14847283851328272	-0.1254551944421632	-0.0797315770175354	-0.17606839150679426
Omo119_def_REVERSED	-0.16954959037717965	0.1400371658239263	-0.1857551492720055	-0.07789319742381363	0.19322156226446974	0.0033656134197510255	-0.10186799242971427	0.21450873349761695	-0.10042935663535593	-0.16428975465422643	0.14487754437349618	-0.05081981998962544	0.07168886515665034	0.14223451000122814	0.05455176145798615	0.10577584953989091	0.05874329758256561	0.05956555726787188	0.12217740498588282	0.10968651994110895	0.04858452721285874	0.07489887382187203	0.09532524736071663	0.07020014712083522	0.15771475978472616	-0.07443011485417415	0.0024420867744807447	0.14345977543018937	0.05982393327944057	0.04177600905215334	0.17829896234781775	0.02646896170565194	0.004335832372558062	0.12242967398967158	-0.009538850626139968	0.05306424093462962	0.13564136155841328	-0.09397850917325665	-0.11990553437745574	0.16759927665469282	-0.08370139320705998	-0.02310246070082386	0.17573289458057845	-0.046530122449235156	-0.08788353618374495	0.13790382485068822	-0.1254990775692968	-0.06040172396559971	-0.22185473355775312
Pan_51202_humerus	-0.16347256826801393	0.12497578384394528	-0.1704944308059074	-0.053944200303553014	0.18399803419512012	-0.020611742191329097	-0.0887346172686905	0.18269726900185512	-0.12178484615678861	-0.1411938471851754	0.15017144480963737	-0.06862901176462588	0.0607945955080626	0.13373041213165898	0.0704726947186603	0.07198120808880717	0.006955954542114777	0.08996685627291495	0.11977021542239051	0.08928078748426366	0.06871285214211156	0.051786745054543906	0.08416046923142957	0.09758225848417065	0.17039120416112669	-0.055857513624353185	-0.01089292271398443	0.13874180521640508	0.07812691686604178	0.049912562319237276	0.16810407410718448	0.06104368581095262	-0.027051406794172603	0.13462979398851602	-2.2541421087769742E-4	0.05965413122935546	0.14824376661969912	-0.07737564817561629	-0.12720112250255172	0.166787254178893	-0.07590442182142518	-0.031873298674223616	0.1694120746964655	-0.03850457329586651	-0.09681605600134122	0.1505359829707462	-0.1109321001794257	-0.0822698785872002	-0.19039619219057058
Pan_51376_humerus	-0.1645240434121133	0.10514535960458027	-0.17137809829292466	-0.05115468098757746	0.1872743115321304	-0.01027813163460137	-0.10496864113871504	0.19095709114614934	-0.110393016500475	-0.13450942674743865	0.14765429076089964	-0.06952248914278417	0.06725384119199238	0.13953181605540957	0.08215274471131463	0.089113033003341	0.00916808595794974	0.07747362489613041	0.11709117997976651	0.09687502146330468	0.0742589364520043	0.060225261302636196	0.0786412039983003	0.09068710944281852	0.15964619183917034	-0.0555932207877193	0.0026866808117923836	0.14033169459900408	0.0973388843228173	0.05483832506059789	0.18210039425302282	0.07532229586671173	-0.02090068560192717	0.1283019120118601	0.006524446142570028	0.055144774110664124	0.12936620182688494	-0.08905252490828175	-0.14388043593102176	0.16216831550003885	-0.07587637575973172	-0.03169540001891511	0.16417840973211587	-0.04643753451252508	-0.09002319528793315	0.11752628337180675	-0.11743979094808625	-0.06843765262115119	-0.18399361345188217
Pan_51377_humerus	-0.15297718993938852	0.11592470873691677	-0.19032726341194214	-0.04466128348853639	0.18647873774959622	-0.02120532442405732	-0.07652572768945609	0.18048775789337734	-0.11001529431047502	-0.14719625424526012	0.1616971081169577	-0.06950424336271782	0.05637629289398076	0.13617746406413442	0.07902401857328806	0.07650110049006861	0.013220904975673388	0.08723378837357683	0.10286692588066607	0.07924269917250687	0.08983572607114163	0.04461184796609871	0.07267262324241654	0.10053224258003488	0.16553353376795035	-0.03656160027421721	-0.016665222967456934	0.1395775266460632	0.07430258877965842	0.05447734550902453	0.17146692966391436	0.06292824188552859	-0.02166116836702045	0.12270745541629	-0.004738834913253359	0.042910278278087216	0.12705838900768815	-0.08062997665280358	-0.1433304586570227	0.16669232016599048	-0.07848781803288582	-0.04372813110161938	0.16453934803649484	-0.03489374868748858	-0.09602791770304028	0.14140545768704363	-0.11393202916466301	-0.08372496261225364	-0.19753448313257035
Pan_51381_humerus	-0.19066454853487044	0.10537878578721174	-0.16879127250907133	-0.06793566867631326	0.18591434802766427	-0.003918504085093883	-0.11880459117645992	0.19167985229391488	-0.10394651475676332	-0.1483618306011071	0.14975873579460455	-0.07139059179673245	0.0683830773518283	0.13229813464167317	0.07573167021921512	0.0905301573801613	0.015974647653694912	0.07032613646877799	0.12137121946230678	0.08014956170386554	0.07848130767939993	0.07215900477669872	0.07398119085250879	0.08550804495938431	0.16917039383797153	-0.03387905860135272	-0.008677077052246764	0.13976544295571317	0.06944767686204051	0.06210581358485711	0.1727168418955629	0.07609447828906482	-0.01749143364458038	0.12483942643997384	0.004897347866137457	0.04070942006842629	0.13697829914706006	-0.09453751335593541	-0.12663239912169164	0.16518695673734154	-0.07674670407386205	-0.01503505001074864	0.17547955639187524	-0.04075807467897939	-0.08153799554580765	0.15608315597485475	-0.12700093656338302	-0.06370161852516662	-0.18080224871867687
Pan_51393_humerus	-0.15158347059523425	0.11167342239378145	-0.160717255093982	-0.053190503644897844	0.1863631119255128	-0.022896513847807252	-0.07928852741288633	0.1864334679900031	-0.11020856301170816	-0.1235135261191211	0.15092921530049286	-0.06975588264525988	0.050271893081945754	0.14463304771437394	0.0725177245870626	0.08614240707088458	0.022832464513515775	0.07693562828709213	0.10677262174962315	0.09572374687216599	0.08175714821131855	0.04792988295916951	0.08663179423022187	0.08474335196751369	0.16711177405835898	-0.03434373181634301	-0.007621504761079461	0.14051370878057623	0.08408277056824599	0.057110726491614125	0.16855634584163187	0.05887480086555328	-0.01783771949713496	0.12808610726563888	0.004524833638914233	0.04289171784103191	0.13960497767168986	-0.0793216822352677	-0.12440141105837271	0.16487320579390768	-0.08694019407219211	-0.03494311272402284	0.1606509090839487	-0.04019612112530391	-0.09310198803996818	0.14613113173505526	-0.10876366497861918	-0.07225785186763503	-0.17352899506002384
Pan_51394_extra_humerus	-0.162093181898871	0.11922974210698391	-0.16598136929988405	-0.09344518010727969	0.18205567300571857	-0.021672759188455782	-0.1034326631778107	0.18321734985716806	-0.11013580659737282	-0.1495307080717449	0.14559225427571187	-0.07764936458245442	0.04993660458929851	0.13466660046791384	0.07216171077490915	0.07998897638010588	0.021012169278484698	0.08779163462813981	0.11348127478314647	0.08679512478488619	0.07873736729293736	0.03511364558884082	0.0743223904880536	0.10394455820486373	0.17536761410446905	-0.061522924791442946	8.768166223722222E-4	0.15130543805518037	0.0821217487699604	0.03809265710573746	0.18012071367734928	0.03225966959895099	-0.018650581049418725	0.13211851433109428	-0.012284897295149214	0.05508228415278919	0.14654615132663723	-0.0765240063697755	-0.15256316359851566	0.17955888759530986	-0.08353405493826727	-0.0321634923694593	0.17787152061832315	-0.03047408522366203	-0.09671025263749011	0.15214430035220802	-0.11692569391745197	-0.07534165231010509	-0.17802308314194856
Pan_90293_humerus	-0.1640841135897465	0.11378001177087835	-0.17798179019485338	-0.07721411918045809	0.19540298559066505	-0.0037704477015592062	-0.08804022123107684	0.19556068456157472	-0.1060331690186703	-0.13864033139712126	0.15430867115377506	-0.05824849039162691	0.04076212415030113	0.15050841332058768	0.08938664328800626	0.08227117959268448	0.016440294406345875	0.09330461953689095	0.11666104243159131	0.08540882115473389	0.07666974449794335	0.05066367260779465	0.07770315666158897	0.10507634379058538	0.1460137448980237	-0.08397543295883525	-0.005488518491629048	0.15238079395239224	0.10556828213183816	0.013167409574803932	0.18228388820981803	0.025648397106731363	-0.04435226519805885	0.12803750486679655	0.004797865321210057	0.06600458495649617	0.1440004249416077	-0.09098334921380682	-0.1314148800110242	0.16209930623680935	-0.0859686213580629	-0.052665537666631956	0.17461032958971878	-0.050629560070786755	-0.09979542797440383	0.1256925825941357	-0.12003650345411887	-0.07562464867797562	-0.19381975648747066
Pan_167341_humerus	-0.15711743758375663	0.11141571590931078	-0.16665553338450187	-0.05260968916951485	0.19828008127701446	-0.024495808635136593	-0.09656755473132601	0.17868860397417238	-0.11622889946608328	-0.14741843633683577	0.14607645290532156	-0.0634283985801766	0.045203905065364994	0.13974379591095282	0.07743253644061142	0.08963819252278919	0.02614852059268967	0.06732053683684557	0.1132902586736553	0.0928048757314974	0.07657313435760113	0.05213992300261187	0.07809938477148257	0.08260919676484381	0.16541697214681522	-0.04664410352719383	0.0015391152971544232	0.12798884723449214	0.07074513334573954	0.06532505421976144	0.17295982959950656	0.057790652027267145	-0.004541686851049814	0.1221032926076278	0.016473090401752988	0.04701413446764119	0.1481443493830885	-0.08776491350541604	-0.1420440883559908	0.16909019555442076	-0.08977802208116731	-0.024527618294301713	0.17250918928309547	-0.04649101485549466	-0.09650845747926431	0.1555743174234047	-0.11554936412848427	-0.07521584000923015	-0.1771544086904506
Pan_167344_humerus	-0.1719784329875655	0.11274375977456803	-0.1609457426158445	-0.07853660934945828	0.18807335806423728	-0.006982961714946376	-0.1043362507106475	0.18592344847068643	-0.10324185790761455	-0.16371996811333178	0.1516535732007027	-0.05993022933082004	0.05649491308290643	0.14321847754629732	0.07009304090347775	0.08345258122866692	0.020907023671850336	0.08497943453957733	0.11542781771760668	0.100422752681633	0.07592688216680991	0.05226257718531974	0.08560809174250888	0.09055040618651035	0.15732003119140212	-0.07848670188763011	-0.008559806415386617	0.1381010538477564	0.09716970077170031	0.05301683382841693	0.18055831418528834	0.038981286848594254	-0.02196607855452026	0.1284269143696219	1.230588393616311E-4	0.05651701312423778	0.13901027444794253	-0.09988794571211834	-0.1269292835645453	0.16468061890692312	-0.09556882313171866	-0.0376233475157657	0.1787407176949879	-0.05440899426312629	-0.0781238348519224	0.14381236630985048	-0.12302226233704042	-0.06775303842780267	-0.17973880067785247
Pan_167346_humerus	-0.17969775409258176	0.1203419653213875	-0.16999936558551343	-0.07184141782927585	0.18383545807635068	-0.016897137086385152	-0.09771832641855221	0.19198976992745442	-0.10870022680388007	-0.151784105499724	0.14835431026503168	-0.06278004976670903	0.05532915845637112	0.1309267053513091	0.08860711597850074	0.08508605623085067	0.011763016078710761	0.08650025016123349	0.11812007514333053	0.09030893585455241	0.07657030099068202	0.05341916200221964	0.0747279123584748	0.09834043810470297	0.1591448004268765	-0.06029712293928833	-0.003817883932694239	0.14407310698593062	0.07425307281393914	0.057619836813304216	0.177158659824874	0.049898035911587243	-0.014384055024103741	0.1258004697001725	-0.004054863179833598	0.05550736552087235	0.14908509331566228	-0.09277382006241706	-0.1388074292730902	0.17184203925628425	-0.07299621929669131	-0.053979763877120855	0.1734641330479039	-0.04226600613560419	-0.1189114689489065	0.15159016201646758	-0.11694246492865734	-0.09178405442826734	-0.18239083959941085
Pan_L247m_humerus	-0.17020684744584388	0.12140795647199434	-0.16756314263144892	-0.06264037805443022	0.17986588123156472	-0.018052170431276597	-0.09264731135200743	0.17800960291269366	-0.11303808844207741	-0.13942020005297373	0.14399658748235875	-0.07019950697486974	0.046281810613317584	0.1315430586201983	0.07569899744918447	0.0857396258349841	0.009077668218634503	0.07794691068549131	0.10744482878426372	0.08138705492869898	0.08522537665043187	0.044759325423695616	0.06570342933638271	0.07996374653573392	0.1648269110990467	-0.07439036396934776	6.050154722872826E-4	0.13186912984480686	0.08383593253392688	0.06292627977933803	0.1695133515748859	0.048696155947259685	-0.007972561195195479	0.11913406025465506	0.002925380907463651	0.05990644428903828	0.15511167463925263	-0.0755323777582115	-0.143414207309218	0.1721677546645362	-0.08384741297231454	-0.0326193236075841	0.17150223338319273	-0.03505138742369972	-0.09723303774277303	0.1531057885537518	-0.11677966384502034	-0.08484650031548487	-0.17323324837431328
Pan_troglodytes_51278_humerus	-0.16220901407556834	0.1073048010598075	-0.17394404018641518	-0.06827304540286017	0.18973754558660813	-0.023525020701675153	-0.0937201867171014	0.17889301353669226	-0.11033592548911389	-0.14668921241827593	0.14785108733206842	-0.06277802550930466	0.05288140534056124	0.1487302082729904	0.06848031513019243	0.09288667216817253	0.008102453281215324	0.0863013384409794	0.11566706688692639	0.09370111502758059	0.07302555025313559	0.04694540606722998	0.08255617222112173	0.08841650390203387	0.16809893720496422	-0.080671297315268	8.308911623966624E-4	0.13981236631184016	0.06484544378652646	0.05503033535033608	0.17577835114354848	0.0588399296010095	-0.007760843446296888	0.12460791088253333	-0.050193442619281506	0.06224465755543361	0.14494013654828522	-0.06591876359329524	-0.14208313327194994	0.16759522827051163	-0.06753783134157149	-0.050959946092940495	0.16783870188497646	-0.023583940154870933	-0.09743313803905045	0.14209025863975075	-0.10040492047035977	-0.08370575354557656	-0.18018716773615603
Pan_troglodytes_90292_humerus	-0.16497368952222893	0.12639044715726555	-0.1831788842953998	-0.06780591682392492	0.17751905410352903	0.002108090676195811	-0.08040883410255271	0.20288693257514276	-0.09895537620401731	-0.13522863435930838	0.1619210368498416	-0.06420246288541791	0.05779517738578728	0.14073152839847233	0.06574576210225577	0.08140139497079446	0.006760862260750684	0.07235288396498198	0.11614781214096348	0.08431359130830296	0.07447766330652131	0.04454443447758228	0.07266159391344854	0.08745261464074128	0.15631842916660843	-0.06464767781641581	0.0056484673952846235	0.1457718318718189	0.10548447321017872	0.018870127234402	0.1742242296392727	0.06514022159925492	-0.03684782837846644	0.13910642546783206	0.016564272517674575	0.04434662963422717	0.15878908802039512	-0.08597340773470614	-0.11758920614727397	0.162303434731249	-0.07936599320038958	-0.025603195327677377	0.17289790915273914	-0.042291357681752656	-0.0773916557408261	0.15174727022088008	-0.11417505953151717	-0.07233686568476541	-0.19466407980153455
Pan_troglodytes_167342_humerus	-0.1489983824276723	0.13084738548714295	-0.16963983137225694	-0.07630219673035057	0.18089095844894337	-0.01941799317638636	-0.09301804236366795	0.18522973835420614	-0.10226382481694182	-0.12262171786130577	0.144001314821189	-0.07463967628054767	0.03378495419909727	0.15721388590232158	0.07694151468578658	0.08750070556053281	0.010809647118244697	0.07754393077064663	0.10422452530390108	0.08831533841806075	0.09434147158470463	0.040027602866043614	0.08807956190761602	0.09605833194701323	0.1604028932333268	-0.05745303525177428	-0.005027257157464774	0.15188389385607592	0.0996859623263911	0.040133131214893515	0.17500082803045117	0.030207190304860812	-0.02591513103545385	0.13249948307539666	0.018631931992520098	0.06258307620185381	0.13133470737088598	-0.09206360058597186	-0.13890259695751375	0.1590876791499513	-0.09436371937697832	-0.0428383846137062	0.1683557636741388	-0.046643425940603035	-0.08995051607153555	0.12821090314755623	-0.11838965469799996	-0.08230467586761463	-0.1702101938723088
Pan_troglodytes_167343_humerus	-0.16493831043782953	0.09669101533296263	-0.17309623558917306	-0.06532377645836068	0.19148909833574787	-0.0367135224370526	-0.09856644886405873	0.17865363088746833	-0.13712695236618655	-0.15144654316624517	0.14516948881607186	-0.07698877603446441	0.059936641589709294	0.13548996610167388	0.0845569749164701	0.08880590677143665	0.014338005399089145	0.09014425420714756	0.12197218950776847	0.08757627163229548	0.08306649180179597	0.05743265113359633	0.07986384546119837	0.10361275106324772	0.1491312728937186	-0.07453569710782108	-0.0038377751876304163	0.14532734196450037	0.08306563970711908	0.057951300808288565	0.17265717273001657	0.024672527431557983	-0.02516472650367069	0.1338712599570195	-0.010325249371231873	0.05506175136570628	0.1479648553153079	-0.06676310094898047	-0.1271076560412026	0.15846382289794336	-0.06131000968799186	-0.04562246384962964	0.16889688340290998	-0.022531553312171007	-0.09738713292285076	0.14262883603848123	-0.09610957321805766	-0.07989290786006054	-0.1799412626245825
Pan_troglodytes_174860_humerus	-0.16124030443790793	0.11212511881518435	-0.18043465142071263	-0.06428243318785318	0.18044185149904546	-0.011982986808300067	-0.10598818694135188	0.1898847905022279	-0.10586598842220857	-0.1453428741253188	0.14479693153621884	-0.07380079597367578	0.04678420721444014	0.13341967465228805	0.08584623462770685	0.09806420909572722	0.009774297044895588	0.07085249496125318	0.10952736788785389	0.08875538192533086	0.08464183135831758	0.05232330238034637	0.06971562338629227	0.09260561085825368	0.17598752174936655	-0.02320947856081626	-0.017347925798517905	0.13258202104480837	0.08255187852270146	0.05965036655496354	0.1620626559859215	0.08942272001886582	-0.01830905742422055	0.12135544101230908	-0.007848148953491507	0.04762775302981532	0.15116924117156977	-0.11242577919479929	-0.1327398459478984	0.15626375867646056	-0.09286581611767994	-0.04061982538413566	0.16900450689884844	-0.053416108912167956	-0.09281352796103587	0.14755936689788435	-0.12525455220039772	-0.08325471257040575	-0.17894010035228905
Pan_troglodytes_schweinfurthii_51379m_extra_humerus	-0.17084965949622044	0.10645690928585722	-0.17744431096177354	-0.06013398482170379	0.17773028633049834	-0.013098407721392803	-0.08832132848379287	0.17223230286770283	-0.12032149651974129	-0.14648557924308495	0.14772782667419676	-0.0745712348866624	0.06648575482853178	0.12101478247793851	0.07690496375363942	0.08725851680998387	0.007445919127382392	0.07669966113243988	0.12400384613223706	0.07181375898400708	0.06876076778367471	0.04721539246311845	0.05867540417650915	0.09570513117262627	0.16150410530178325	-0.05926335234242542	-0.002334238747593073	0.14436298144406515	0.08099012919422051	0.04460707149966731	0.17335834039416517	0.060775147421494494	-0.014063582032748543	0.12147379897219443	-0.017462042197572455	0.053877676569177045	0.15772958861002667	-0.06242184962019169	-0.12172274685047689	0.1750875492669528	-0.04894862243875062	-0.03216080446636968	0.17079106963098536	-0.016994015895758316	-0.08709331630295795	0.16011307940223005	-0.08566464937581307	-0.06714684009088287	-0.1812363332769366
pongo16586AMNH	-0.17603779585593546	0.1141370746934416	-0.1522309978566531	-0.04666073231783809	0.16649573104744753	-0.005098757531849794	-0.0802963685112463	0.20611060435324435	-0.13346103488416813	-0.14382307432958194	0.1512626591880152	-0.05508912891213376	0.058718879432743114	0.1281309909456533	0.06353632228312482	0.07536871149072269	0.03562908798200029	0.0771764127084592	0.09789697786029339	0.07610574433169828	0.08144859779742322	0.056753194053670415	0.07553879003270225	0.074191036087404	0.16311690527137668	-0.06764971011176456	-0.011018649901111895	0.12991775766084102	0.06999374669853457	0.06679264861772465	0.16702471352394305	0.061071459337655155	0.005176563323227771	0.12228061589452124	-0.01158662060456972	0.05207465473330128	0.14890010617469437	-0.07719395456987337	-0.16002274589059345	0.16301703914060556	-0.09174239015372748	-0.061713411729623725	0.16831448612948138	-0.04341015355365764	-0.1043523524036253	0.13277517938156394	-0.10814403431358471	-0.10356593741881867	-0.16986894303743608
pongo100898AMNH	-0.14056166652946744	0.12732587032683093	-0.17716827283578893	-0.07073780525443801	0.17978084123519622	-0.01706195483689723	-0.09572180021690699	0.19242626822548725	-0.10560366186976788	-0.14615371449982456	0.14694428084409342	-0.06060579011625818	0.04400184347276714	0.1430893633215244	0.05565595056375293	0.08537629566776253	0.03942443433359908	0.0892659175156392	0.10296845899249057	0.10092806143410367	0.07150066266702465	0.04115137637755646	0.08724206009811668	0.09319026868309038	0.15735757867587585	-0.073412523027829	-0.009981706064178305	0.13532322823830678	0.05565245440291914	0.051577608405580955	0.16472658130920792	0.024622792078055192	-0.019887930809402883	0.13440296930888646	-0.02140443351084447	0.05492563499033262	0.15608647809942605	-0.07495599538854383	-0.16305543944344322	0.16649416582320686	-0.07158753665512067	-0.05354138761681073	0.17614256296985986	-0.02206050741727232	-0.11137679066064748	0.15264693832850323	-0.10729998510040889	-0.09952690690973227	-0.17844028776915888
Pongo140426AMNH	-0.13244555296752142	0.15438385717794428	-0.15865729177297938	-0.032415306837801625	0.17370163273767295	-0.006456573963445671	-0.05829740357877859	0.2001128126222153	-0.11098297870967692	-0.12174821132040398	0.16643630496919712	-0.05336735493595688	0.06061645135224079	0.1397632124605814	0.039782913318502214	0.08369976058607898	0.015306781236060767	0.07108443482219871	0.09856139590597443	0.09320270857390582	0.05046306898320117	0.04837193370792497	0.07855688263052285	0.0716657522260196	0.1523719441826929	-0.05741001547222897	0.008256411984091886	0.12448393711242903	0.07304620034593884	0.03506420964205814	0.10729827501874967	-0.009653882436150327	0.05424291349794992	0.14976900072475738	0.05747243249618829	-0.010358481757429833	0.13721588625966447	-0.08372449721573892	-0.16498444070475074	0.16509859140541802	-0.08119312827025262	-0.03748274121062023	0.1691182647424621	-0.015278670861843771	-0.10104723758912196	0.14240936468972357	-0.11870205783945513	-0.08666304576715031	-0.20948292476976627
Pp_pygmaeus_200900ca_humerus	-0.1412472124374334	0.1322034828159779	-0.19289051592479223	-0.07139402813682935	0.17093264070118916	-0.018981934165497334	-0.08891783093690742	0.1922965516062714	-0.10725458297839445	-0.13268428585875736	0.1553315641178086	-0.06700593749574332	0.05803706070731452	0.12632224274279535	0.0693067888241351	0.08516325040217052	0.042580849129117915	0.10017396886360821	0.10358409590036177	0.08456570553805728	0.08278198090420079	0.061091255677581474	0.07670689368784364	0.0946671132897646	0.15984192297004107	-0.05201608765638675	-0.01100825621113824	0.12801961594677264	0.04770406792237348	0.07230456165696941	0.16029885331037852	0.03722713655988729	-0.01559656946318277	0.1258983015744387	-0.0185477079541808	0.06789701636519886	0.14293918008599843	-0.07515073484419416	-0.1723001608510093	0.15859750791673455	-0.08358618570699337	-0.05723244343410348	0.16231229332835806	-0.03544092548246382	-0.11364472334603476	0.11950965980004533	-0.11437791266048182	-0.10875904669161195	-0.2025696955447187
Pp_pygmaeus_239847m_humerus	-0.14426778155919498	0.11957878161641139	-0.16862957811205173	-0.05354550710475184	0.1738910730091388	-4.2207772430442533E-4	-0.07212748452586809	0.19386173821089397	-0.09541314784864717	-0.13394426949905436	0.15782736815030224	-0.05634786177467683	0.04495255921718713	0.1403013790674963	0.048384761813979556	0.06548453380288155	0.05174878584196672	0.09470667320688009	0.09264436137535342	0.09965659237573395	0.07488585762916232	0.0317770459174608	0.08710570588624685	0.08599483188889573	0.16697721675284105	-0.07466109812786478	-0.03388032980242971	0.1262807914530512	0.06394852903393695	0.06642433437423022	0.16647135420357181	0.005581097290884698	-0.003606217547621445	0.13347190516806468	-0.060836437866820026	0.04155081691012864	0.1438987924463798	-0.06883732653969085	-0.15488434710801105	0.1732046443058714	-0.06276365612565096	-0.0681894300221092	0.16856776108171334	-0.025626601920998054	-0.11766003250755	0.14540307005358477	-0.09810557996353095	-0.10802668228178774	-0.17409658073585282
Ppyg_276_def	-0.12959679633296464	0.12309344145089621	-0.15650263436299633	-0.05053993623762863	0.1696175359592208	-0.014578934702228073	-0.06419355320201509	0.19469215915614932	-0.10393265269388485	-0.12247376330674992	0.16200926191629028	-0.054600855348899704	0.04998387542842394	0.15044204231927666	0.04603141964366745	0.0769044577405003	0.06885652821221125	0.07506901371905034	0.1054362457118339	0.10770867801201785	0.058047691120039574	0.04585448893054474	0.1066994786345988	0.0684331760618971	0.14860274806490018	-0.06403914308252084	-0.01276398323711063	0.12182698890933993	0.08643957370250996	0.05644694833317614	0.1695517182440112	0.026582819535172414	-0.012990391202660021	0.11885687593115127	-0.012284354773207572	0.05475457421454066	0.14227627124413122	-0.07867872121028477	-0.14633253717378675	0.16120881044658222	-0.08390048420059605	-0.04198246319103331	0.16369308792905052	-0.03648585982250824	-0.09942681695288258	0.13269532086738	-0.11713950216084801	-0.08103482424560392	-0.178615177647347
Ppyg_1667_def	-0.1519937843867139	0.13747746628216245	-0.15571148857392975	-0.0682989606244567	0.17806828913807343	-0.0193887266898926	-0.08420323303735716	0.20284562387351743	-0.09643207097310756	-0.13533734985484022	0.14409940477334698	-0.04777671380039296	0.05329095946292952	0.14055769329358786	0.05295364635079895	0.09653587126591803	0.03732835938578786	0.08390739444953409	0.1207406763147626	0.09762597446706198	0.05430342702967667	0.057544840153500185	0.08554119474514948	0.08129386298884357	0.15320466607490946	-0.07121391891801795	-0.012751956102982805	0.12932108062427014	0.06354209033002353	0.058379550511311676	0.16148241480653838	0.04467241735327483	-0.012683246349333587	0.1261937261336634	-0.021898525023440765	0.053677061916796553	0.14658515675341505	-0.07224589070650841	-0.15134057889518387	0.16004529097978634	-0.08447025708377788	-0.054656103651921764	0.1593712546098054	-0.02956500902827377	-0.10958507084066567	0.14597091061159037	-0.11601016027116842	-0.10035745739233765	-0.18224632908673155
Ppyg_7363_def	-0.15117283739202353	0.1395361790107335	-0.15366478153146787	-0.05874960248787216	0.17963786516669555	-0.0318315107545063	-0.09205534535515857	0.20126193569857515	-0.10455974451949451	-0.141631845553321	0.15516251934487593	-0.0473290284938918	0.05186397169015023	0.14168195455203805	0.04629060635963195	0.09357370293101674	0.03181716794756283	0.09690453299052518	0.1009555644331725	0.0945837537930338	0.07443522270038039	0.053460858994626645	0.08391194647571007	0.08955387928928757	0.16130194756562974	-0.0556098544601652	-0.015585411263214284	0.14793490666275472	0.03417866640532077	0.05335208732235031	0.1712234234438562	0.027964857161436582	-0.023939583775800456	0.14150317869663898	-0.023452566356934906	0.04980753287153258	0.14761828410484748	-0.0677259550763847	-0.14124430843073216	0.16716253822012236	-0.06081794432117201	-0.05456062345012	0.1666150050178742	-0.02748399692165436	-0.10754696970509307	0.14778272963260847	-0.09751564196152618	-0.09221531166793094	-0.1931949156005193
Ppyg_8609_def	-0.15544792604931282	0.12393481368602095	-0.16786501685120034	-0.08599701467758292	0.17912363523985825	-0.01634493894448844	-0.10754574405814366	0.19948988132563888	-0.09771106638782663	-0.15968263345502162	0.13778577968727282	-0.05494159690181227	0.038071283477562196	0.13874196577418557	0.06226462321050032	0.10008938925289822	0.015538029059852729	0.09804095328396974	0.10940950153302126	0.08829101312699031	0.0826257021244175	0.0408093450130091	0.06402964050061496	0.09304310347509255	0.16876922052179322	-0.07273192727787442	-0.017052005647237328	0.14736488832488492	0.05836197316272882	0.05311449771470159	0.17390659219955235	0.04873978129307301	-0.03741649414147552	0.1360244660748082	-0.018339148481631228	0.05020916877480125	0.16370832445250466	-0.06804174495958168	-0.13875802503825088	0.1736874145769607	-0.08946944640046674	-0.053628079554135705	0.18061928418551004	-0.04138041254200041	-0.09910231049862783	0.14138982804749833	-0.11202613404946157	-0.10437182985311352	-0.18205363450040837
Ppyg_8685_def	-0.14997098378058527	0.14118331265641387	-0.15300112301456031	-0.07603307851003832	0.18472401631249713	-0.024626172057833927	-0.09393318379334295	0.20066215246093194	-0.10224479839188193	-0.1426319705634969	0.15199516388858902	-0.06614666722444669	0.043969761222061185	0.15818350549611676	0.041469620598388726	0.08449175350831917	0.022439169167634804	0.08319419721561332	0.12053645256181264	0.0989891509659164	0.05679078741997145	0.03593874633240485	0.08921251679259036	0.08581032999196672	0.15497972250685452	-0.0797890611991118	-0.009865881767185114	0.12932637968423502	0.07903355534850083	0.05803509825234825	0.1698265842080371	0.04171911498062718	-0.002332436479549168	0.11928177171277313	-0.032461582371645724	0.051507684316186186	0.1497215931196737	-0.08604731779395924	-0.14564336680709408	0.16047041324995104	-0.08575263173978778	-0.054376398699096315	0.17420414883609014	-0.03620096638268255	-0.08705756566698127	0.12846379831108867	-0.11372216106426633	-0.09516486190277423	-0.160607198199879
Ppyg_9149_def	-0.1345801172781662	0.15518605107248887	-0.15892101196674024	-0.055345381228495305	0.1822181749589511	-0.004774439784860637	-0.060106709841510855	0.20379536545789947	-0.10680869955567374	-0.14958934492518333	0.15526231007740793	-0.05449755227278535	0.04507306421587277	0.15167686307225808	0.035606441704225986	0.06710545486537882	0.03842710273411616	0.10410006127887314	0.1059156898590763	0.09904606041905793	0.06014204863001811	0.025264860712568466	0.09871174169142015	0.08808000483781935	0.1585973017098515	-0.08678573594170899	-0.025526338985012057	0.12203919827632001	0.07069348053247618	0.059510617428563325	0.16338413525758783	0.05003058506981412	-0.035875130473019975	0.12486289562792449	-0.021250996544848057	0.06163725658932609	0.14482323540181719	-0.074328246439062	-0.15815237606625498	0.16801451357035113	-0.08087670039122262	-0.06035680814449575	0.1737639504596995	-0.02272981630484837	-0.109609780929872	0.13377007080450729	-0.10999478970914761	-0.10074623507188933	-0.17281944158324314
Ppyg_AS-1531_def	-0.13695358269151503	0.1475143753091236	-0.16054147706790933	-0.06406934878714524	0.16608884309898442	-0.021257199585289405	-0.06709786014296018	0.19649073941981382	-0.10872871087937534	-0.1561840927762615	0.12766124920557353	-0.06442534922415018	0.03643791346449293	0.16929431065036118	0.029737345767622925	0.09016727785200018	0.02812316534759722	0.0888388192928719	0.11870722895674976	0.10608813108530046	0.04883582611256969	0.035865809668396496	0.09903144931656843	0.0773115544623473	0.1615630416158424	-0.08667007557643683	-2.395081136348752E-4	0.1323013357691486	0.08998577910283843	0.044466065911203466	0.1662383023410756	0.021958676098987884	-0.010083852219025288	0.1154601110434576	-0.03277040709408849	0.05888672348381864	0.1319730680570011	-0.06222362626455934	-0.14684997609645087	0.17480798151279853	-0.08189424891084686	-0.035652361521623696	0.16340840614401608	-0.024248314521466856	-0.0906633399707875	0.12505546837729356	-0.11110925162236697	-0.09038725811420996	-0.17486332066582608
Ppyg_AS-1677_def	-0.13807845732675642	0.14800174931088428	-0.17218549284527226	-0.06649100976836592	0.17628428383348416	-0.013850187607776312	-0.0759992800200833	0.19736800578345892	-0.12138180574617743	-0.15536084722627366	0.1520642876231953	-0.07270980211272357	0.03470450144624486	0.14152464342915966	0.06773656345898302	0.08037402706877073	0.014879733653279124	0.0847630668999516	0.10552938244960375	0.09359754120552939	0.07268355343290316	0.030105235012957126	0.05941006319281674	0.1050423817322106	0.1616925409097788	-0.06524194566152	-0.005145416458581048	0.12933112372047367	0.07024551314170954	0.059265746995174506	0.17124122086744542	0.02480845913740848	-0.011597312723687202	0.11997387600934534	-0.024658320627404265	0.06510349192821423	0.14819564148448924	-0.06744008626577111	-0.1602215496332996	0.17260831753634992	-0.0768018593878276	-0.06433196269491093	0.17955675018816591	-0.024544069315245443	-0.11589212274787802	0.14433361316041868	-0.11349653251179861	-0.1069022972661401	-0.18870077206960428
Ppyg_PAL-101_def	-0.1299978129286936	0.1302047110769115	-0.1609201938554079	-0.05609364663947791	0.16722464469298354	-0.022953137546240197	-0.07398455825109439	0.19321096582035863	-0.10085142110393136	-0.13289058538152485	0.1534608137095691	-0.059356764908626056	0.04630070284030322	0.15156347545102078	0.02699971277546758	0.0890614055306972	0.03182016054225998	0.08601141624929182	0.11975680943651851	0.09506757958651119	0.06084823481555459	0.05032221238458975	0.08619920900522579	0.0722309725733437	0.15690657660242197	-0.06332918950467073	-0.0039035529132001624	0.13691965893186342	0.07454474704128	0.052916292613450745	0.17154067746296192	0.03346192807157196	-0.008095445830841555	0.12757230343176673	-0.015253808984790604	0.060861287097049244	0.1465009924336106	-0.06741874392093289	-0.13308123027808022	0.1553137135932483	-0.07353031702380876	-0.027958461597316724	0.16970383574341813	-0.001869345264557426	-0.08467327786847254	0.14000834095957415	-0.11010065233178494	-0.08300540640632037	-0.195324636926891
Ppygab_1528_def	-0.1272043097097468	0.14194537259490553	-0.16495857917518392	-0.057379641548682796	0.15477822191397927	-0.017635139999828412	-0.07783360812692555	0.18811543984445384	-0.10109962454971451	-0.12602190265319568	0.1502806369829278	-0.07172907850346577	0.031203474115515016	0.14573662714545066	0.04389838251590836	0.08892786264320811	0.024412243098566953	0.07393435684815042	0.10800584300831043	0.07796017919015998	0.068017577060101	0.025350756472150314	0.07854391957348249	0.08551839400783245	0.16132641106091578	-0.0562208276547838	-0.009152437904771427	0.1342470353056889	0.06054966851795347	0.04705744832957826	0.16724628375135042	0.038715293584673655	-0.010563482822716352	0.12373475417394032	-0.009931925298277883	0.04418267861615219	0.14907267051761638	-0.05989888929980198	-0.1501321439438768	0.16523302566783626	-0.07727117176555486	-0.04402252641413842	0.1699957233576353	-0.010388209816713817	-0.10212012915740615	0.1495580668972203	-0.10407056431398959	-0.09834309298390251	-0.17866390675276522
Ppygab_1554_def	-0.12212011264509134	0.12908928673282072	-0.1743801182385373	-0.04472280466741593	0.17643911498538728	-0.009013676616421504	-0.06568689207883205	0.19562348843019278	-0.10658098082098835	-0.1478800203827961	0.14442671076273977	-0.053112654284244123	0.04365096228387802	0.15229279081633182	0.058890863693632806	0.08444054778798685	0.028263612235675813	0.09138066035353401	0.096768634917761	0.1074149529257088	0.07451554487893922	0.03616605622420545	0.0932053274030943	0.08939517703541112	0.15625961546155942	-0.08536649639926036	-0.024555107781426565	0.1385842455206247	0.07182117930025612	0.05506014674654169	0.17264178316773365	0.014083164545489621	-0.011959049666320998	0.1336926803510312	-0.03451852846583142	0.05031240532723994	0.1378280734822066	-0.06474895853629081	-0.15721074625093512	0.17054393384208605	-0.05662448746787559	-0.04392848386652927	0.16085274278052672	1.428189926818424E-4	-0.11673309524395536	0.14025041442544636	-0.10484178314845471	-0.08944485622584106	-0.18516507563101756
Ppygab_1561_def	-0.1445234327792196	0.13854949037631997	-0.1541646134876782	-0.0726559129903451	0.1832922518004673	-0.02116092537247704	-0.08809772221136146	0.19436925577390599	-0.10625961410438314	-0.13954400410025736	0.1458092498329528	-0.0687737262444994	0.05485524128164187	0.14722948374796954	0.04214364288534448	0.07450622485407712	0.04203071592751488	0.08584496213580502	0.10438223434914248	0.09940171038635884	0.06209535244631714	0.038865586341396446	0.09340608813248777	0.07872856048518193	0.16150798507363787	-0.07332545516478652	-0.003714623504206635	0.12625560502752659	0.06558389443045262	0.05657728419687698	0.1630209849732589	0.02285383369139246	-0.0040966622996992125	0.11722876380976602	-0.02426753065990532	0.05276386895311004	0.15142753144244808	-0.07530348891920274	-0.15087568321952946	0.15293476064946016	-0.08548016773568541	-0.05917633594292293	0.16832920252209713	-0.041669781349759044	-0.1035574903642402	0.14377060496196228	-0.11145711388812539	-0.10622049889134605	-0.16596781815831096
Ppygab_1739_def	-0.1507897505090922	0.15256299293510522	-0.1729694709438374	-0.07841280748200159	0.16485447657934366	-0.02607322888709853	-0.08517558094337868	0.18774308623674765	-0.10991228056657384	-0.15201552999508522	0.13333725713299463	-0.06366556045304281	0.03746768222452144	0.13986745285411536	0.0509145424694075	0.09968317395992521	0.0226120937808941	0.08645335860562331	0.1024001110876993	0.08857773310676016	0.07219524116112157	0.040011157164775685	0.08229840596317593	0.0950034246870366	0.15663393261800967	-0.0723333372628776	-0.020451571437431693	0.15181142728241898	0.0428702613372396	0.04602171935216779	0.1707269211303014	0.025768533328636267	-0.028231813084361543	0.1342058741024374	-0.032682024111871044	0.04385903278687581	0.15536411108227702	-0.05870131317607722	-0.13799075057439214	0.16412624040229923	-0.06805764606727895	-0.04326290722530923	0.17616773943256836	-0.014218897515301879	-0.0894494322291494	0.1527729272281958	-0.09603839269450085	-0.09347417418295184	-0.18060387506264128
Ppygab_10314_def	-0.14857636104589364	0.1694440532636159	-0.14476341697937412	-0.04835098388630813	0.16486339293354446	0.024475134412113658	-0.07797332388044878	0.21025497706324975	-0.08458317481473493	-0.14116199715026465	0.15865662232500938	-0.04515111901949691	0.04487040626721643	0.15622937757129007	0.042914062073512955	0.07865311406260128	0.03527252627317829	0.06814650825058742	0.11041307397206163	0.10699492923692992	0.04866529686240742	0.02966691675375671	0.09817153920044766	0.0728835832380605	0.15865273586855672	-0.0736714898206893	-0.0025336487681908923	0.12598787871269704	0.08127689259048618	0.04045110405113771	0.16450293678753589	0.023121857318370978	-0.010970996308507683	0.11021131741676374	-0.016583344165268833	0.05039997318343877	0.15564238461698293	-0.09979645883568031	-0.15342289781496554	0.16027486336261135	-0.097766174795422	-0.05315003419083218	0.17535085461672825	-0.0551187899102315	-0.0946362869346761	0.14130659557055994	-0.12159901113643577	-0.09118803301013574	-0.21467659877292497
Ppygab_11444_def	-0.13227085560680094	0.1266993284509469	-0.15919794877221205	-0.039581720865689396	0.17482678010872382	-0.02086212879539156	-0.06538155555667671	0.1873105862459395	-0.11608138677668818	-0.12006326838374366	0.15103979249661129	-0.05829467883745383	0.03829897235581022	0.141215427602552	0.0490831242609359	0.08519503865952405	0.022958380851984164	0.09255078869617636	0.09361447903606829	0.09490710123365481	0.07295971519824905	0.04602227458232505	0.08039510071175726	0.08779547051822473	0.15302969983085435	-0.05984249760594992	0.005250713696825348	0.12438867617057289	0.07948648473683019	0.05740977012616239	0.1595253006136916	0.029180094126004724	-0.010660609348242544	0.1204023817027033	0.006922091095873807	0.07125870102785736	0.14588487942185902	-0.05504982525182134	-0.1709428023292695	0.15637193211666495	-0.06331244998251301	-0.05420226254590263	0.1621199809999443	-0.018938612378603656	-0.11479167366370895	0.1280926673310036	-0.11141627775270747	-0.11274504803696798	-0.16745833238016836
STS_7	-0.14518539264849267	0.12640423344770632	-0.2229843741718753	-0.07760760685206043	0.17831467185861086	-0.002250977667561542	-0.09661213004330911	0.19173827001816685	-0.11445214143135929	-0.16237785099697769	0.15354726721061182	-0.07507804287968722	0.047015707731283836	0.1162469372804693	0.084531043797333	0.09551025109045612	0.0162137115519089	0.09721112619985961	0.10311348889085886	0.08835830123423878	0.0658312538860975	0.06143071205564535	0.06164029241295393	0.09676683031348336	0.16648549272425767	-0.051279248038532795	-0.0202824601083557	0.13158192979078706	0.03640762442864344	0.08093950877869115	0.16482715179635846	0.04872133357874859	0.019537436896217092	0.09557353924565423	-0.025567981152470845	0.06849322460003687	0.14569633603488308	-0.08015082105496538	-0.16665640500516554	0.15303262918633087	-0.06815482690847886	-0.0722405141773325	0.1633272980234869	-0.03765380591838454	-0.13869684254481804	0.10813518256245186	-0.12398931658413762	-0.09498342384811012	-0.17701824258498178
Tabun_1	-0.13227644770995664	0.12968984895392646	-0.18670167069248583	-0.04137058878972308	0.1768946502027527	0.009610017219250094	-0.08962437546978916	0.19376575876721536	-0.08069992044901719	-0.14670415702901055	0.14309465038576938	-0.04560718850440773	0.021654304882686326	0.12324602039705357	0.07491894121054453	0.11162748169779844	0.08773035278204556	0.083811824480734	0.09139522081565121	0.13595039392648886	0.06150799970949655	0.05539009412308669	0.08172556058115173	0.09122927256250248	0.16364584762390108	-0.06992234709911552	-0.01612994582003428	0.13803386148306546	0.07492279268356333	0.07738165518999782	0.17363923495008843	0.04066699344382918	0.01688635941201685	0.11771074222141446	-0.01174766703626045	0.07243051633978234	0.126413514026683	-0.09797034505132113	-0.1686091003050289	0.15370722805071824	-0.11048854637093776	-0.06665985379634747	0.1659889433509389	-0.06591177511043836	-0.11562027527498665	0.12417789962321335	-0.13920651891548758	-0.11288146132388562	-0.1876045408768445
[truncated: 26 more columns]
