# Supplementary material for: Like Father, Like Son: Assessment of the Morphological Affinities of A.L. 288–1 (A. afarensis), Sts 7 (A. africanus) and Omo 119–73–2718 (Australopithecus sp.) through a Three-Dimensional Shape Analysis of the Shoulder Joint
Source: PLoS One. 2015 Feb 4;10(2):e0117408. doi: 10.1371/journal.pone.0117408 (PMC4317181; doi:10.1371/journal.pone.0117408)
Supplement: S2 Table — (TXT) [file pone.0117408.s002.txt]

Id	ProcCoord1	ProcCoord2	ProcCoord3	ProcCoord4	ProcCoord5	ProcCoord6	ProcCoord7	ProcCoord8	ProcCoord9	ProcCoord10	ProcCoord11	ProcCoord12	ProcCoord13	ProcCoord14	ProcCoord15	ProcCoord16	ProcCoord17	ProcCoord18	ProcCoord19	ProcCoord20	ProcCoord21	ProcCoord22	ProcCoord23	ProcCoord24	ProcCoord25	ProcCoord26	ProcCoord27	ProcCoord28	ProcCoord29	ProcCoord30	ProcCoord31	ProcCoord32	ProcCoord33	ProcCoord34	ProcCoord35	ProcCoord36	ProcCoord37	ProcCoord38	ProcCoord39
ateles30192AMNH_def_Rev	0.4667651048796704	-0.08067068907939064	-0.017891929183759855	-0.3108580500920724	-0.0384876481968976	0.016493347893011212	-0.018983922006858448	-0.008253071989455456	-0.287247654305088	-0.08151963369325671	-0.02074049486236945	0.2978554936464638	0.001244303723928827	0.06267341314679149	-0.0068837159376300226	0.24561272591151612	-0.009337422082908844	-0.21162482460859844	-0.220103211066974	-0.027684188033960087	-0.18276423638337033	-0.2644909845154117	-0.04214360717961196	0.20583099251277656	0.20530616994081033	0.014598521907383016	0.18083518175918467	0.21090111512227647	0.032603788044354584	-0.011276789349518774	-0.1908993559266926	0.029351491673303358	0.009054430698889497	-0.014449357196552956	0.0471970946724784	-0.13877136852710878	-0.028524905080383443	0.04089281198028323	0.14639107178474864
ateles172985AMNH_def	0.44433203337746807	-0.06767875444423242	-0.009647016685549233	-0.3198604846522923	-0.027126406761687188	-0.014712852472529299	-0.03441904910967957	-0.010525814797044022	-0.29158812684061486	-0.043545135275945744	-0.012467472447828283	0.2992234871369269	0.005021033921033549	0.05345589540649697	0.0011508843624508055	0.2372338836495979	9.797150702928054E-4	-0.19671179756776153	-0.24851781722485483	-0.02772517161224381	-0.20102659760151792	-0.24494350077340155	-0.027215474619548322	0.20456946036127963	0.2299059754074859	0.01255004415931816	0.20177517875086523	0.21507471329702466	0.02890172924867659	0.001487882913923257	-0.1839548719323948	0.014856905895407804	-0.00357916472621947	-0.026976159200839026	0.03899718406684438	-0.1345906693617197	-0.029350621483202236	0.022997620835547277	0.143649331730466
AtelesAS_819_def	0.45725006852211586	-0.06654269580795834	-0.01571653948799698	-0.36469050925475693	-0.032712117907011645	-5.447133643800986E-4	0.012570559623358046	0.0025277293859895453	-0.2874516221549786	-0.015401171359166257	-0.0011690452678395375	0.2706687461535385	-0.0015770354611462757	0.04440538370942007	0.006731791057998274	0.22837968712299345	0.007426355725269798	-0.18559450515283507	-0.25045411620139063	-0.02683950462489779	-0.20312277083349112	-0.2545440971881492	-0.02945428541567724	0.20075681105165294	0.21013417496829603	0.015601217316803253	0.18393676827369793	0.20623313244132827	0.01677750320662586	0.006530452471901715	-0.19099120287720783	0.013640541842186226	0.013185471927788097	-0.017614930473350845	0.02846212883167405	-0.13594891039895488	-0.01929455986292352	0.027876789005415795	0.14656902045605927
AtelesAS_987_def	0.4689245509156096	-0.06948912953229074	-0.012893952457740936	-0.3457468845423355	-0.02666660141088376	-0.011470294451522022	-0.02570631349532867	0.005485961572866825	-0.26551039214559047	-0.050869629683087274	0.009491464283363383	0.28177500730719857	0.0036913136348128116	0.02945656665343518	-0.0023110882365627544	0.23209923524810405	0.011688637399671156	-0.1882566106993977	-0.250262131692466	-0.014321230186980869	-0.20722525004685294	-0.25326144329399325	-0.031450821698378116	0.20735191699450134	0.2193280215593054	0.023258370202918193	0.18361893190751408	0.2109624978317176	0.017578182888340666	-0.002686098617687286	-0.1812471672793605	0.002892337399491275	0.011478477213133652	-0.010119733417831275	0.02194254574822327	-0.13661932789116182	-0.017792315785146597	0.02013371668022361	0.1427486811241685
AtelesAS_1024_def	0.4867476781005405	-0.0746745322818575	-0.03765788812327686	-0.30353515800927683	-0.020076950802952194	-0.0042342450818350095	-0.03354569697287718	-0.012155350714512654	-0.2901107889215561	-0.0846890054796537	-0.00852259810987301	0.3046899088887319	0.001131494830047701	0.04047118320941788	0.0044247470721658685	0.2296650732384997	0.006839808383684753	-0.18511832605761144	-0.2287961365290625	-0.016529541095466678	-0.1874675578138235	-0.26627360162520786	-0.029959475462901862	0.20928822323813395	0.21055081785255333	0.024387102234591167	0.17914164041955516	0.21058042592643952	0.02734273816192577	-2.1964778137824128E-4	-0.18653760970523955	0.012396956992093616	0.00216399439505726	-0.008215202156033496	0.029313217546883763	-0.1366398695524237	-0.02708307947072989	0.021167441938966938	0.14173980931826083
AtelesAS_1028_def	0.4419973821960566	-0.06283102409751214	-0.03319848612177469	-0.3478163845380684	-0.023273565158416686	-0.004823968029623817	0.014591573112502094	-0.0020985831000202224	-0.28432985268085503	-0.028989676553178582	-0.002063249908004371	0.2995795780745756	-0.0013178331305248574	0.0370249727050424	-0.0038022950819342205	0.22179699424658225	0.006441971040378802	-0.183324290353152	-0.25681305983573166	-0.023536935067690706	-0.20528257713925147	-0.26573096874407776	-0.030071081246924612	0.2192493725345486	0.21493898136687123	0.01923866045352881	0.1829753792356289	0.20898993807320781	0.02581119044918948	0.009324665876047692	-0.1877130442301109	0.007591239123523913	-0.006375104849233335	0.008352696705899079	0.02647802767065764	-0.13394001223843988	-0.022286598669426772	0.021288377136247726	0.14394759077346364
Gg_167335_GL_def	0.45884029065376236	-0.06294980476055245	-0.016303315706686507	-0.37956229239246775	-0.049951271164801005	-0.006820639642261646	0.0020767710596614943	0.011297174750502532	-0.2710767116471502	-0.01632545493071372	0.010747084309089229	0.26253123729766437	6.578251399053277E-5	0.03737515397209945	-0.002326519466879109	0.22330889537635948	-0.0015511407202496788	-0.17753791995941917	-0.24420348084815366	-0.009728669052256902	-0.1937294548683096	-0.25661042706343623	-0.029604311526249445	0.20051662416136662	0.22200049476589093	0.008700997278119724	0.19880802236815084	0.20993328379976445	0.01893841136930403	-0.004647828132478236	-0.18895040116890716	0.006695902617254237	0.0059126345966090815	-0.012258311013061553	0.024819759148893842	-0.14050427459641612	-0.018315150752689274	0.035210713778846346	0.14517814559580997
Gg_167336_GL_def	0.43387242848098634	-0.05741606720084029	0.009289697752028842	-0.3779139956933269	-0.057780552354162344	0.0013649341884125208	-7.760869364957444E-4	0.00699969192781986	-0.2869424369314464	-0.004921932586946358	0.012520493999215142	0.2626365598125606	7.452923565912963E-4	0.047989048405344376	3.895792327190294E-4	0.22799682942349545	-0.007213176143090846	-0.18997458403174783	-0.26092214015125265	-0.009776421344288792	-0.20800859978470923	-0.25510843956378415	-0.0379574470839064	0.21110359353777655	0.2149348698167918	0.006050358776571483	0.1808418774348019	0.21022152675891637	0.017974718866042516	0.007554579284424261	-0.19112884201301092	0.017790795629726915	0.004011986161819888	0.0030117823540288403	0.03323226098863265	-0.1391144545780581	-1.1292245993315547E-5	0.027586295532935703	0.14684726792141817
Gorilla_69398_GL_def	0.42294515427924195	-0.05916807918212023	0.010640771994907578	-0.4128772761205755	-0.06465564557038725	0.009464439379858051	0.012026031396335764	0.01681962612095329	-0.2580577453831961	0.011504449833723222	0.009859745543740663	0.23746611646572588	-8.63435343481907E-4	0.05173888435960222	1.0290024168833315E-4	0.23277056644129213	-0.011205042491973863	-0.1981992853352646	-0.2641756751846516	-0.02346712253305016	-0.21604592818323196	-0.25750886940553663	-0.03691537413318154	0.20837317655589668	0.2152749109160268	4.5405116579337254E-4	0.18648946013837447	0.2120517828397131	0.024990705447173765	0.010658040015149833	-0.19501575038862856	0.020199081268659092	0.0028421369280558937	0.012499782163458338	0.03650053236430897	-0.13983000691113656	0.011368328573082896	0.03484863764048169	0.14609592409317243
GorillaM58GL_REV	0.4393288297390131	-0.06796976238817015	-0.0023317086248845855	-0.3662985442373411	-0.05146647240907522	0.0052883491545488714	-2.9669437676664405E-5	0.005379537239261426	-0.2900975318420844	-0.01151912441267348	0.01189889707008073	0.26972797221700545	-7.958229110212392E-4	0.04554428385478748	-0.001854953358845361	0.22216960968891475	0.00931598838959443	-0.18247362868688533	-0.26123551387873384	-0.019677540037327815	-0.21266556228375236	-0.2538067025103313	-0.030883809174962855	0.20550794695578212	0.2186913363403859	0.005173854477244815	0.1930015181555923	0.2053425613985763	0.016689246380241052	0.006243833696255283	-0.18731632627938502	0.009155610221631447	0.0032964338378334373	-0.0010321314164377553	0.03549401905872957	-0.1382041547868599	-0.00349850208328963	0.03134614731796509	0.14456148556629433
GorillaM89GL_REV	0.4599148280028617	-0.07514944621320722	0.02447756326240659	-0.3852761834751229	-0.058470771128209316	-0.008734827042710138	-0.043156935124494006	0.018730267739951026	-0.27436481813741936	0.0014576206392063404	0.019187696434820337	0.25146968426094635	0.004708983510484215	0.04606471909108608	-0.005382239133618542	0.2183959890988552	0.0032731648136298808	-0.16995270061182943	-0.25639221373591414	-0.021196563148659277	-0.208373515334239	-0.24619760318128028	-0.034580635495004904	0.20694694405538816	0.2184088861051496	0.0043626170167453265	0.18034338571066796	0.21349026631433599	0.026135004032409696	0.007237372708351592	-0.18400195240649442	0.014981086064896489	-0.009318316814308805	-0.005720075195720092	0.03265492646110175	-0.13935744841173764	0.004368389448132967	0.024007934330440146	0.14500891548810235
GorillaM95GL_REV	0.4543450159206734	-0.07442380888348032	0.01316030966062674	-0.3533003114839362	-0.04833359030233149	-0.02167117902948312	-0.04885165062773716	0.011301177636308505	-0.28175668273318255	-0.011716305881341219	0.014992805511099322	0.2795244491156814	0.00305758501440252	0.04389225713838179	-0.00864004442703166	0.21065127578189713	0.01314402585306837	-0.1659786067324896	-0.25857441900257844	-0.025839254153786594	-0.20539623446300745	-0.239525488953131	-0.03225696277911411	0.19930244860548818	0.23704307427803656	1.6077122532626165E-5	0.20752546301627223	0.21073964316091034	0.017652127803146088	-0.0063352642414789325	-0.18413466744891097	0.009872818933538776	-0.013063797295634418	-0.01448961409211896	0.03404633140202323	-0.14105448175525415	-0.005244136666165702	0.03593599471861388	0.1443836202794932
GorillaM96GL_REV	0.4575280984037212	-0.07315515420197183	0.014992540572620117	-0.37309979441815266	-0.049877135455920596	0.0017584885407773438	-0.028083624644455133	0.013451646887125478	-0.26810454829824026	-0.003784292816142885	0.009163559034072117	0.25365713412426055	-4.6068942518184657E-4	0.04584839045322342	-0.010539534865977697	0.22635911547837018	0.009322697019418125	-0.1872019328946923	-0.2615077148189968	-0.03272335999799715	-0.20829245291538198	-0.24124440432164915	-0.019620435848790866	0.18881264299108677	0.22213864234819333	-0.003962849181136787	0.1990226262924158	0.21096755871451836	0.027809691328268694	0.006083420316808961	-0.18934300482374414	0.0071015042693653475	7.667864690426634E-4	-0.010402165467703	0.03957971993943742	-0.13911000039738583	-0.009067724208777373	0.027061725754906615	0.14815483006466557
GorillaM264GL_REV	0.4230427458259273	-0.06657241108901626	-0.004151876325435963	-0.3689547111334991	-0.05630619129242198	0.01202455053786035	0.010869718709308935	0.014440273381966864	-0.268932543240368	-0.016813649244170944	0.009892023339246289	0.2609873216873107	-4.676644343307784E-4	0.05488196864066179	-0.010729532466911124	0.22887387813736523	-0.0059641540717920785	-0.19541347486560312	-0.26235062351216354	-0.033107193377512764	-0.21519604755211832	-0.2552205519024125	-0.03375024568227711	0.20761329180975358	0.22688237690242802	-0.00863033887471203	0.2067275982632627	0.21229122996694638	0.030634368499842225	-0.0034269563321209532	-0.19096217971047516	0.014282171744019603	0.0013430403100891173	8.833286174339018E-4	0.041976968809821304	-0.13922026748270447	-0.008073898222358013	0.03822275997217419	0.14837489565698542
GorillaM300GL_REV	0.4339452781435954	-0.07548170596094365	-0.022494526307767066	-0.3635188616646136	-0.06249852648377775	-0.0198590688886698	-0.009577323037172797	0.012964622330289319	-0.26778923946951605	-0.021926435120615546	0.016211876565834553	0.27233914946439525	0.0020994319408732497	0.04820500873160704	0.006370978318668658	0.22314979459812	-0.001990962530998973	-0.18361739714803382	-0.26153803393432307	-0.0236518136790823	-0.2128698268881479	-0.25135803732859163	-0.03076908461316001	0.20881601473972589	0.22818366066310627	0.004383379766152478	0.20306811500419794	0.2130781462945374	0.031220228541276044	0.0075173142957851964	-0.1857187511402023	0.014768926333665642	-0.0035773649291978653	-5.830715395058828E-4	0.03118463930952202	-0.13598514978153145	-0.006235797875207284	0.0354534116896157	0.14808100159009088
GorillaM329GL_REV	0.42003539859551625	-0.07572505821663608	-0.00963291434545064	-0.3954785667820818	-0.06949023862107581	-0.0018998826424057526	0.021998761350804166	0.01721549325561747	-0.26496735393962073	0.01561274542590084	0.01753796241217025	0.2659250335761108	1.0621742788624253E-4	0.047764549530253	-0.009522242877676697	0.2216968030479899	0.002181462421902279	-0.17831710885910543	-0.2610151840657832	-0.019913093613859324	-0.21753418127132135	-0.25739793638705943	-0.035588322497733124	0.206302231431805	0.22522224507108385	0.009226642467137829	0.2000737228361408	0.20991070363574987	0.020482099479066825	0.006142157448290468	-0.18976744293086917	0.011243167367062962	-0.002957111368068578	-0.008510391720535367	0.03605590319681008	-0.13932236051821023	-0.002413352668602182	0.039009432819283776	0.1457100105295123
GorillaM687GL_REV	0.46657920173418654	-0.07900099423761092	0.007016208761332772	-0.3750972609443505	-0.04987417207266988	0.009575933162254899	-0.024798974700082507	0.00748041149721471	-0.2683838184059369	-0.003236715887706686	0.00477378736661851	0.25017703419447646	7.949258991348223E-5	0.04421296074915555	-0.0048839305009516455	0.2189372580910934	0.021017385772092716	-0.16765942480171717	-0.26461985924848613	-0.02862934245832364	-0.2202366447538007	-0.24732982979768953	-0.023253731771072792	0.1953154689123967	0.2154426100235962	0.0022828278781334595	0.18932718008045565	0.20929996562105754	0.026840503405591104	0.008160256596667508	-0.18847664183083046	0.014394338888481434	-0.006740274452379137	-0.006398475591723714	0.02721630645250825	-0.1375764345405227	-3.8077005897734547E-4	0.03253971852988148	0.1459084457477244
GorillaM690GL_REV	0.44734043877539	-0.07704502721848698	-0.012313154254593384	-0.33919079627215826	-0.04328354923896273	-0.005814851644285406	-0.010964750437100204	0.00502163000044132	-0.28790713785329547	-0.032910228334110836	0.013867055209642036	0.2829577325907318	0.001013916312412915	0.05325176631900912	-0.004469663276971676	0.2183613819258148	0.007092027080896568	-0.17762173729060815	-0.252727179577134	-0.025728425665900605	-0.20443285320760704	-0.25896473914233004	-0.04220494969994563	0.2147093003853163	0.22478462408050395	0.00516274506193648	0.1988710003264201	0.2073064825702912	0.022372733194498378	-0.004290763797781707	-0.18521496192323086	0.011231886735414327	-0.004789579694424229	-0.008599334850874848	0.03631590611358748	-0.1386777195678914	-0.010234853127474044	0.03394620210787018	0.14377942728499052
GorillaM720GL_REV	0.4576248705818495	-0.09158334576371642	-0.011892560338697473	-0.36922136887059553	-0.06779245579550185	-0.010507143056197028	-0.015206160412139515	0.013083552360933963	-0.25763178251326196	-0.011779563623065904	0.015712737396600132	0.24320247776216142	0.0021424961678817266	0.05514165984579181	-0.010968337989416814	0.20998184185304053	0.019099400791576328	-0.15364184076489126	-0.2611957981158357	-0.03552732631038512	-0.21604381955843396	-0.2547489343309993	-0.027507008610969188	0.21009834798419957	0.23065550489755665	-0.007823736615855163	0.20691702599664416	0.21451166286892018	0.029929347790283146	-0.00180692440973822	-0.18799763353694374	0.0139354306536238	-0.003959358033338374	-0.012667589380740188	0.03681517129543984	-0.14140329375123348	-0.0020993280989289155	0.046516572962178704	0.14763720867220353
Hsap2GL	0.4292279338802417	-0.04176977474145466	-0.020884396129679645	-0.3326606187433796	-0.04601450543757794	-0.012029385077564582	-0.010415749021911534	0.008382748086179967	-0.2760512178080604	-0.026721179067587086	9.46355363006449E-4	0.2857945519652453	-1.2652427035788477E-4	0.04892792100176059	-0.006151336397236237	0.22474308893889455	-0.007003029296361367	-0.18799938800864038	-0.2582252785620996	-0.03261568473463359	-0.2119996106851147	-0.27523072362575335	-0.003921398283222216	0.2207702535532098	0.23294421922221303	-0.012083032949002946	0.2137690813255993	0.20892626139961004	0.02224377363752932	-0.0017578568049645966	-0.18936384983704985	0.014596408454179168	-0.007327830282440178	-0.0015971689948018264	0.03441566252864248	-0.13965200134930617	-0.0015004113180181054	0.013894556370954835	0.14351913569895236
Hsap3GL	0.4314573348409767	-0.06877487617015171	0.0015288869357489095	-0.34762840172568715	-0.046566694299244114	-0.0012135349025861116	-0.028901396536663133	0.014676455491902036	-0.2756509786531414	-0.021843162662578342	-0.005452137185735239	0.28471920269070816	9.48630889930969E-4	0.05037349980548742	-0.01631088907394308	0.233754324299692	0.009800835275694655	-0.19589586779533022	-0.25177454582584574	-0.03897839981214664	-0.20594898100266323	-0.25399893496322573	-0.012087678179990083	0.20315573389286515	0.22884046042656594	-0.008521545654912949	0.21053600489712185	0.21180449698463302	0.029774237080462305	-0.003954049642721803	-0.18588025859248877	0.004606853024452573	-0.008946208584827406	-0.007082410509604346	0.03249191620538686	-0.13936047522255277	-0.009696136625705308	0.03865753441879497	0.14734115646132212
hsap6GL	0.4263424554939543	-0.04438290713156219	-0.01069622148481405	-0.3674430096561751	-0.04052160349397571	-0.013719614201525916	-0.008054380315570653	0.015421352177372633	-0.27176365681982123	-0.012459614470928075	0.01604473794406188	0.29072771247742485	0.002025805743673788	0.030463497945291382	-0.015543588525625514	0.22378042241725016	0.0032018858073426387	-0.18577890593369906	-0.2613904325984453	-0.030699696676404337	-0.21064322557735238	-0.24832160818489116	-0.016228576616371466	0.20460120013786928	0.23683826608136996	-0.005597277900072764	0.21090240680018238	0.20999068182534436	0.0140166121864705	0.005658433857392672	-0.18737622670354198	0.014011051986340142	-0.010646929089543327	-0.007839066717712449	0.02906873208865063	-0.13863917568545156	-0.00609329291432791	0.015202191682856617	0.14554156404496363
Hsap14GL	0.43302443241125416	-0.05998611641385809	-0.00910259623319128	-0.36838674610938565	-0.04987399505375599	-0.0270146130904437	-0.04219250339318619	0.005470251389545936	-0.2806819820277691	-0.015309681183003448	0.005103887973721091	0.27687138822877494	0.004332081930536518	0.05163349898718396	0.0030420968535790982	0.221528792116307	-0.007406246332834904	-0.17535531252008896	-0.25636195958236213	-0.02500302283133382	-0.20664588760043037	-0.2314203381028278	-0.020718969812340626	0.18766126582120862	0.2467302107774751	-1.4015785979521606E-4	0.22898815624154845	0.21452320340498732	0.026760392822249724	0.001669238516033698	-0.18204888891868867	0.00879575327949135	-0.012409630466333182	-0.0192081907094485	0.03690094600912681	-0.1354955823160282	-0.005210412641657738	0.02846377784259977	0.14847345859314004
Hsap19GL	0.46340768440425373	-0.05876070838349105	-0.012683904500261356	-0.3336570076268428	-0.03819326458879868	-0.007149790594214694	-0.025953174292933794	-0.0024304548346711094	-0.2801865570756436	-0.04308108216334972	1.1309167162332212E-4	0.27934004550105584	0.0024932608617303075	0.04726460365259796	-9.464982406886375E-5	0.22731508730865993	-0.0067199864837567055	-0.1867845442678695	-0.25654428336562496	-0.01952981137806456	-0.20760314409675276	-0.24420645316943296	-0.030332918336243946	0.2001988083491163	0.22376205618102707	0.003036296965501818	0.19924909838646468	0.21036118766299697	0.02288005374336491	0.002864509721245508	-0.18668779250913825	0.019653448931559795	8.358452876643658E-4	-0.017547776770092848	0.032954186648936575	-0.13434606010835695	-0.019661706521252438	0.030065462391441738	0.1463603432216209
Hsap21GL	0.418506362579787	-0.03531124530403927	-0.026119521824327717	-0.3652972114863022	-0.030161270279754963	-0.002110712329464185	0.010602269972734528	-0.0052587574467034826	-0.2873187097162953	-0.008702696178706542	-0.006536098580756286	0.2851953172193642	6.287594526618329E-4	0.03198681980062994	-0.008811071708722263	0.21564240677864235	-0.013357081195035043	-0.16271250032075174	-0.2627975770333668	-0.021847558061593664	-0.2204091074931575	-0.25747829572247327	-0.024483683952057134	0.20624110997462555	0.2388585589786673	0.004671528889167713	0.22181699403242863	0.2112224717557612	0.01918522113113548	-0.008184861051740223	-0.18998539836542597	0.013305805818625695	-0.005319259081421581	-0.003335363690506679	0.0423998073161918	-0.13946131470326079	-0.007864287041472445	0.02540651186418927	0.147193637002723
Hsap22GL	0.44557236879228074	-0.04920743158825286	0.004395955535290281	-0.3476251145274015	-0.03752499379280685	-0.0018881473124333283	-0.02432447170633062	0.007046978332886232	-0.2730084919237328	-0.030855094491031427	-0.005857125677594548	0.28712594755897536	0.0037462018939724536	0.05025081615624381	-0.010597521588069418	0.24850922460076913	-0.003958392421061233	-0.2117231456488467	-0.24308204957774132	-0.04606810099005983	-0.19852879344634716	-0.24713906061571367	-0.01852596978971658	0.20077063021667504	0.21578900969873913	-0.01825500663367799	0.19128452763982037	0.213638773276146	0.023709627611163856	-0.0018429378156882487	-0.19037445303015457	0.03140720882402514	0.001419484056953903	-0.02179212873710583	0.03839692488053717	-0.13531856122095304	-0.022063205576428113	0.028585465088313777	0.1479110539483557
Hylobates35613AMNH_def_rev	0.4711398243560946	-0.07541850855153177	-0.013717748906795453	-0.3314194131394894	-0.021794918887431455	-0.009333935658516122	-0.04058826409545956	0.009085377023813228	-0.2901584827125456	-0.0390004814524004	0.011992819557368596	0.25809166758828345	0.005399309674651497	0.029489135159967723	0.0015252286930758831	0.21452004627317714	0.022709620226276598	-0.153365824738963	-0.2631643713573054	-0.02505483054851375	-0.21858016598645572	-0.25158709988249656	-0.02324827148545388	0.2110268079902027	0.23388605740257706	0.011559008623222185	0.20088018950878614	0.21802309644074258	0.0318515024574605	0.0051279018627981955	-0.18036627644413764	0.0022072684810939755	0.0010862941994352567	-0.0189326271326474	0.010732321928903714	-0.13575097759488403	-0.017909800643306165	0.015889476014824405	0.14316904575557848
Hylobates87251AMNH_def	0.4449091924256342	-0.058679853404677795	-0.004939137683034734	-0.3587197422154605	-0.04269719862648792	0.004529032608800566	-0.013913994114386777	0.010682475498757085	-0.27632979219777076	-0.029835263128787554	0.008126489385995788	0.30233692698480674	3.4339261615017047E-4	0.04230210486043623	-0.005210455391387573	0.23905709662039715	-0.0065797793020563045	-0.2029064748016906	-0.2529825073208895	-0.02504683477579181	-0.20740058014878293	-0.229748886824419	-0.025577982421567946	0.17568274019598634	0.21880392175449545	0.0033162395278486002	0.20011414202042987	0.2094031648879306	0.025108788254169123	-0.004275383109140825	-0.18922097122504425	0.02011251709007561	0.0075934974745059634	-0.014009219147371585	0.030049500845741636	-0.13502689383362923	-0.024086184328248383	0.018883533067557714	0.14583237788090744
Hylobates87253AMNH_def	0.4177168819722482	-0.05162880387468649	0.0015135108877370267	-0.3632682561624808	-0.033962819395446	-0.0023581670555249917	-0.016102741453053918	-0.004118978477149833	-0.2907939004257672	-0.018118712100971785	-0.003607261003453323	0.2971251856281614	0.0027876742717437876	0.04377466257980956	-0.00440485630753585	0.24132309180422062	-0.006082346579585826	-0.20195828080174788	-0.24512427343439366	-0.02209862786481262	-0.20107578232371093	-0.23997882753167046	-0.0366861544459015	0.1927998150219965	0.23332736741128166	0.0056865448305484755	0.21460827889416728	0.21079176708977532	0.025742622138213406	-0.008673841531059824	-0.1871561315366041	0.02587410426539004	-0.005416374672806123	-0.020710756932126297	0.03282188638187872	-0.1355975681988085	-0.015487083397968194	0.02428517144519536	0.14423198088489933
Hylobates106580AMH_def_rev	0.4384559545376481	-0.04837445385226384	-0.0015044443629810638	-0.3368633652196621	-0.02567774327591804	0.012695570479398528	-0.01330541758745777	-0.005201411318858527	-0.31424839018438017	-0.02844589575432597	9.635720049695328E-4	0.28331241072549784	-4.2413130969062244E-4	0.037532907463001974	0.0044324773733665475	0.23866394331502816	-0.0010243231836912503	-0.20128285939353383	-0.2520983126646635	-0.01794296886952312	-0.20480698208255632	-0.2514260231431539	-0.027789951545043406	0.20174926785706854	0.21747472074441743	8.530715349917631E-4	0.19647010500855397	0.20694041617228212	0.020718626177444216	0.008830982533598994	-0.18630746862035621	0.007144356689463817	0.005892217470713735	-0.012687754527757132	0.03548808950444715	-0.1361997388956205	-0.019976665942308493	0.023310228670979684	0.14465938347087373
Hylobates106583AMNH_def_rev	0.4162157344092933	-0.025708600667240684	-0.012941834535798936	-0.3472310664818156	-0.01896325360085871	-0.016475405790625536	-0.010972071961406099	0.0059269442681862275	-0.28971500440077164	-0.008163871685159217	2.455277969477185E-4	0.29783391336967074	0.0015162219176115353	0.033124055371328086	-0.004295786359536055	0.22509504263542832	0.001660802690233977	-0.18529536812837694	-0.2643985183046436	-0.025078359077966503	-0.22026334191503272	-0.25217692791134616	-0.007241237627561868	0.2053532121357563	0.2484693715164456	-0.002626624214916464	0.22850859568285967	0.20737903768253796	0.008609195975126605	5.2808194348368E-4	-0.18416831113205037	0.004337553540334417	-0.009219231035369688	-0.021303432257756043	0.01495020859836024	-0.13588602879566447	-0.010261208427139533	0.01076378694802699	0.14186819782940555
Hylobates106584AMNH_def_rev	0.4220142679873166	-0.03931251830129669	-0.015360996735449644	-0.3678160434816364	-0.040516830574192995	-0.016362887145706318	-0.008555148722887984	0.0029069727099294454	-0.27199876039207393	-0.016985160122588237	9.242054874232641E-4	0.3053201226572544	-0.0025228758258786193	0.03364076787390063	-0.008293887691214563	0.24331819980203212	-0.006551887232101004	-0.21486466505464102	-0.24127079177515617	-0.011349380466419916	-0.1866547323063333	-0.2484174025130476	-0.011899503123769181	0.1886722166619841	0.23501265014832096	-6.819355100759587E-4	0.22258718716780493	0.2063811674420322	0.018496300228921052	-9.762193977803338E-5	-0.18992397269851677	0.003289126129673848	-0.010766470706002175	-0.017595453175370108	0.02681253290727298	-0.13789675824537742	-0.013639437064619793	0.024242149870734572	0.14571725372953298
Hylobates112721AMNH_def	0.4109807738716263	-0.012215071241871912	0.009490599968322617	-0.3491373568331867	-0.0043299190426238435	-0.021137824726121697	-0.021596098041952377	0.004705658579405353	-0.30864408225640627	-0.0026978208163089615	0.001450220888115035	0.30688868890570165	0.0017727612939516593	0.009146625694361338	-0.003320321883681156	0.22817664660556816	0.0037526519119224847	-0.19601455360974854	-0.26083009932128187	-0.005938062444749606	-0.21120341946388765	-0.25340514334443787	-0.002263761322278006	0.21126090425532862	0.24362999542750083	0.004421215512697387	0.20974271783806447	0.21108512544073257	0.008387062679047042	0.009458814641310539	-0.18560517728945863	-0.014138258782818306	-0.006871470192530349	-0.02053994862960079	0.006886248377872965	-0.14164698846395307	-0.0018336583631521797	1.3538919092006673E-4	0.14199693498760105
lagothrix70404AMNH_def	0.48696954709055895	-0.07816665215257436	-0.024250417253107736	-0.3632512373832613	-0.04531757251849519	-0.010345342041316442	-0.023042357262075222	0.0014341648923511282	-0.2444911920634003	-0.050410557076670706	0.009623358932430133	0.25534386786211827	0.007836933035077211	0.0549113911663688	0.002799344025090773	0.22828073816123315	0.012736960242089108	-0.16977863415211542	-0.247251134569195	-0.032250630230875266	-0.20394336858268464	-0.24461850615736042	-0.036274905737310986	0.20225118777791445	0.22096933034731475	-9.855490211997352E-4	0.18108665520988562	0.21807184558456671	0.018009415373727126	0.0011098120403447997	-0.18639208854141726	0.0237162495614684	0.0015081224372187545	-0.020285498729154763	0.030199568304802808	-0.13732845037644462	-0.026877014499615944	0.04236420118721797	0.14603841511649646
lagothrix188142AMNH_def	0.4932393217990089	-0.10523430725216315	-0.011377078019864015	-0.33012728914763895	-0.05139254897656621	-0.008995530704786462	-0.07148840477373658	-0.025824502232538155	-0.26360973751314115	-0.05388889236507273	-1.926566547605351E-4	0.25336163172811643	0.008109569571956465	0.06214579031092921	-9.379243195227133E-4	0.2382636540939242	0.0255333391020699	-0.18110262630334625	-0.22759720699150815	-0.01928335463961154	-0.19178735210920086	-0.241479504526957	-0.03690771734414782	0.19186513562262136	0.2269362675700434	0.006248793214470208	0.2032484345192056	0.22191205300585568	0.03521219082561998	0.004114353375147632	-0.18460290255320605	0.021160356679600496	-0.0050352247918626965	-0.04181948300136138	0.0476918448522781	-0.1329020426098904	-0.03745718268130763	0.04084277211481964	0.14315796112652354
lagothrix188150AMNH_def	0.4611378520827204	-0.07904429936710916	-0.005762627301335325	-0.33973065997005863	-0.0499893224680311	4.110411349605576E-4	-0.04350157629854022	9.169279841638352E-4	-0.28736145133733626	-0.038002091640310674	0.011793212710959343	0.26145048103877977	0.0093307751731734	0.0602049335287473	-0.0038706703728030104	0.2267031710327316	0.011964337256225026	-0.16468051614176876	-0.25069510982958526	-0.03300261335865232	-0.2123029579251855	-0.24743083152239845	-0.0352684706913496	0.20554923402377737	0.22417337618914968	-0.008527725173658827	0.1913693216354049	0.22014936557421091	0.021645148786369757	0.008063143925887738	-0.18276569755289668	0.016285880261449268	-0.0034891428794866543	-0.024717086039671682	0.042040123041834604	-0.13801155552573557	-0.014651487198524455	0.040981867489051915	0.14863569972484095
lagothrix188153AMNH_def	0.4666590428181564	-0.09104730080430205	-0.006335251109083068	-0.32777901187634817	-0.05612279493758474	-0.012118360376561995	-0.04399303609013028	0.004113421615140041	-0.2711110370302036	-0.03384145480845046	-0.002412430359972441	0.27418039353870727	0.003604224180314251	0.05880949378366365	-6.871328514308833E-4	0.22983553255433187	0.005424367620225544	-0.191288310491591	-0.2471253913088243	-0.040092383621055654	-0.2025021544235503	-0.2349601762185909	-0.033173869213629	0.19071240896347244	0.23001425120172145	0.0018997293270374069	0.20829906313467808	0.21282680142790109	0.02921258187040838	0.008070495716057738	-0.19102017296906562	0.03441145794525133	-0.010112108281261988	-0.03704155726181681	0.04295017119505458	-0.1342503277008801	-0.027179051649198465	0.04602755557976298	0.14714232091164728
lagothrix188154AMNH_L_def_Rev	0.47200630060065907	-0.0935659940586439	-0.009810743373126946	-0.3446101277551476	-0.049409005804677913	-0.0018787784315465708	-0.036486805694588564	0.009757404438001941	-0.2687179892044585	-0.04256899241798916	0.004104244315692146	0.2681506872062586	0.007886064502650808	0.059320672890913	0.0036437932420638375	0.23419720065784116	0.005392254982628339	-0.1758182313234872	-0.2415547658146822	-0.0429466213946311	-0.21020262211357957	-0.2474507746545716	-0.04174006985091097	0.20037577679922136	0.2122344136357017	0.006050020566173063	0.1812915868799299	0.2175945968096041	0.02918566219869517	-0.004602121899450346	-0.18474694543967457	0.02581881542217552	0.004022245922105339	-0.024941153057735678	0.04296519145101336	-0.13493835050814373	-0.02155901137206728	0.04506742484357144	0.14848474680421375
lagothrix201310AMNH_def	0.4600401734536234	-0.072269077499616	-0.016589398512062474	-0.3677868018159002	-0.07272028345061325	-0.0031158265975613653	-0.011042149999847985	5.438430268655623E-4	-0.23572435274270592	-0.026307182141438176	0.016388539215098804	0.250730027133707	0.006728673960480387	0.05531264381870961	-0.0012156118805330062	0.23021326790109392	0.001756754391859544	-0.1772148902290177	-0.2721574153721285	-0.006842576986094386	-0.23408582335308353	-0.2410135085879704	-0.033287695845794024	0.19884450879378823	0.2235392659993408	-0.0024776454461666424	0.1961094517883281	0.2155169088377848	0.019970921210043405	0.0013419073474379988	-0.18452307272890395	0.018857817488877004	0.006263916366665904	-0.015075305758756326	0.02812357893493121	-0.13490252314095363	-0.018132853747377685	0.04664318114189926	0.14955861502599066
lagothrix201554AMNH_def	0.48313854965171327	-0.09586860900594803	0.001803047179926194	-0.3606784474733591	-0.05625401873023765	-0.008442038722193696	-0.0650710837922256	0.010187034931758772	-0.26114621930450876	-0.03747172101029096	0.007026899957429136	0.2431049190285473	0.007831888438188826	0.07356198789146585	6.584439075950077E-4	0.2279450456800424	0.01227518798580541	-0.17001499906572715	-0.24291367726787216	-0.04516115261466977	-0.20386073863984075	-0.23520169517812062	-0.03940039516152877	0.1900385887536602	0.22378676468000763	0.0018678148324803058	0.19273741166284836	0.2170876731367026	0.022350351007427934	0.006992311468582307	-0.1881354197636578	0.02930676492035033	-0.008253545629796674	-0.024495573175136683	0.03862413700539382	-0.13526881547385047	-0.0058223039259917226	0.04148399698027267	0.15165163483475846
lagothrix238487AMNH_def	0.4725502725886469	-0.0744203273749209	-0.0017740204616998956	-0.33375975537006985	-0.03934828570251499	0.0020831441495014116	-0.03080555469555499	-0.004985534393635317	-0.2784968703142531	-0.05210368160243389	-0.0020001232117047366	0.26366208485201337	0.006632366020286643	0.0561493789176083	0.0028037078560991984	0.23020166997541458	0.002788296730877271	-0.18549553956624953	-0.250274632749349	-0.025680891655971656	-0.20916459587822275	-0.257063582608183	-0.045987855074034835	0.21705772354915306	0.21200137954356765	0.003733577460954384	0.17110266984230268	0.213131637169784	0.024125596946544686	0.0022001178336641222	-0.1832450122132656	0.025522947522629333	0.008098264274830702	-0.008629794311234453	0.03621029357395878	-0.1370470813223134	-0.018635311747609275	0.04389292626020965	0.14497039518517438
Lagsp_8489_def	0.4779752375951005	-0.07142100163793608	-0.02106816180157018	-0.3432563285032407	-0.04088046014538468	-0.014922787387943826	-0.02951007847913906	0.004115209456265529	-0.27277321434162666	-0.042773255837392714	-0.0028764130607097354	0.26781293500079517	0.007988563516544322	0.05089066831752676	0.0052342652385709955	0.22971420031093567	0.0021142691590560966	-0.17102565945856335	-0.24325377493011147	-0.031094556175776382	-0.20646816805181997	-0.2533414201844842	-0.031228166906919735	0.20759532917863552	0.2158120025415339	0.007254844136807801	0.1797745976703144	0.2166178257732833	0.019482553325080712	0.0044543536805758685	-0.18525432097198632	0.025819150469356174	0.009246611136433481	-0.026582498356316042	0.027664218566132163	-0.13419652802436707	-0.024136152474727054	0.04015968449650147	0.14633642716056572
Lglagothrciha_9791_def	0.44263869210881224	-0.07289479059458256	-0.021802629480004346	-0.3634359179016747	-0.05323655267707493	-0.008028325383245284	0.0028613587505816962	0.015519812146986375	-0.26968710187091843	-0.017712389762744644	0.014404332563820087	0.27224518862099295	-1.3987124944754223E-5	0.05173660449917796	0.006506230915440104	0.22106045861372617	-0.002515350692123268	-0.17644493775351783	-0.2597516713621395	-0.031618966917046784	-0.2171307110516784	-0.26148087369380063	-0.03939508995692806	0.2121790793664481	0.21373199701962634	0.0052187800497007705	0.18856448209536175	0.20956432047210405	0.024335437878363196	0.0013806722975400478	-0.19140397633639034	0.01945652930935129	2.339268534023442E-4	0.004482986419282613	0.030943823043158233	-0.13693829546718428	-5.409972024386879E-4	0.03804543134719773	0.1489224208573632
Lglagothricha_6509_def	0.48046531376278234	-0.10311091634672127	-0.01832381288128816	-0.3302778917732785	-0.05590495178369217	-0.010377001582196208	-0.044337623032080796	0.005607140269236718	-0.2529826988464662	-0.062134339213281216	0.006998309020767188	0.25494582624169826	0.010068539343792366	0.059347671487638004	0.009416651761712339	0.23377184779149088	0.019796968532126338	-0.17449531605268181	-0.24501425602713203	-0.04110963322690003	-0.20961707269099816	-0.25734229448656026	-0.03565190158960402	0.215459344688884	0.22119558333374845	0.008623302981048124	0.1783863292039862	0.22049605353832394	0.024933455628062137	-6.212486901800277E-4	-0.18362622579060536	0.02416151179524996	0.001101754999760481	-0.020074054113007642	0.042330305012530677	-0.13798372385428542	-0.023190653334192204	0.0439787382202584	0.1450909677020545
Lglagothricha_6831_def	0.47974406084158383	-0.10482437723515202	-0.03193072431616062	-0.33093103218350506	-0.055053019960934924	-0.006529577920598691	-0.05220470683417145	0.014563637544037746	-0.26954447633113543	-0.08238331148992546	0.010652361783647098	0.2629816834953994	0.010187638230916288	0.0631598643924554	0.004183186899854976	0.23056324385854235	0.017153202018257537	-0.16950796902372295	-0.2364290483628191	-0.04681883569130699	-0.20292137628483098	-0.23736467018681234	-0.03223277236200585	0.19368428487584233	0.2329454649106173	0.006672089484071459	0.2006637110858972	0.22124688399367218	0.024915274921579564	0.0046866862790398605	-0.18333097687571398	0.021070818432431308	0.007713399328353731	-0.026561091013530224	0.0369425317960277	-0.13626175144200958	-0.025482454888854623	0.04379922487689185	0.14278292335407128
Lglagothricha_8682_def	0.48070106867793244	-0.08969104943966237	-0.013272160671759833	-0.3232784324399663	-0.04277920778308018	-0.01393714304000647	-0.0571374855715243	-0.002292344746844097	-0.2738573638423037	-0.0587467194936411	3.6680974792178966E-4	0.2749766487953521	0.004919029504859824	0.05422212362691942	0.007860201859444924	0.23046898799794352	0.019609469432242708	-0.18276518554266832	-0.242883126253419	-0.043332144641943904	-0.20489065470258097	-0.23978146165329306	-0.02605166866041991	0.19090008715469717	0.22422212746773465	0.0014738675879791135	0.1993326565931302	0.21273560036239111	0.025153995939128784	1.6684194542407877E-4	-0.1862105100154609	0.02504152947234245	0.006557716529669952	-0.026162508895840594	0.04068588648855509	-0.13550758863836118	-0.018846569687716218	0.037592732976860985	0.1444359435599623
Lglagothricha_9989_def	0.47160042657572754	-0.10699386192624728	-0.002325725933486008	-0.36323464705083086	-0.0706628442684618	-0.0023412933235139963	-0.04079339339144236	0.014682826417106961	-0.23996055186233073	-0.05326816711796487	0.01585568689647639	0.24908774696548583	0.006908884564423123	0.06217623393045379	-0.01086339177775908	0.2329637228489329	0.004736691830414912	-0.18888830756582276	-0.24352195260093565	-0.03272225962337651	-0.19638268847795248	-0.23636663308388045	-0.050044032528115	0.2009647899852374	0.22510826370276862	0.00589160997525643	0.19292519669438718	0.22116389924921448	0.037076860845267894	4.955705571154982E-5	-0.18831311362851255	0.02985059473762119	-0.012887302254207589	-0.017008686303240025	0.04435451361607392	-0.13814425777103703	-0.015238603764259957	0.04579798009752911	0.14876622826528768
Lglagothricha_10008_def_rev	0.46815723490950656	-0.0913708892994722	-0.019807003902904973	-0.35608661913410056	-0.048931507293807075	-0.0012670135687733028	-0.02228954853520193	-0.0054604054001518776	-0.2798112335676264	-0.04986938091184997	0.005463494972582148	0.26598346618896346	0.005056960293498737	0.06821386784829511	-0.0028655779886521842	0.22193146363250563	0.01111093678836863	-0.16255799380903374	-0.2398726203606282	-0.033027665962913136	-0.20006675201569477	-0.2511220584310751	-0.04431849920545131	0.20207308518227662	0.2153693737416151	0.005157835811750479	0.18492636869543533	0.2153973583313681	0.028094247669607754	-0.0010653550655357006	-0.18692832267537218	0.018887078609934247	0.00515381537157982	-0.01505715186722573	0.044970096973973236	-0.1411373239965241	-0.004686688993040397	0.04121140848728399	0.1504415184764898
Lglagothricha_10121_def	0.5189663936623184	-0.0812522136884971	-0.008050765182437433	-0.32887527721689575	-0.04808308310532973	-0.0040375710880162265	-0.05531020734687772	0.012756170459498551	-0.2501678788473305	-0.06581843174013283	0.007529662369535325	0.24252164094963316	0.007680652112893912	0.05248819405451273	-3.690138526961286E-5	0.22716923698505045	0.006352455461373113	-0.16948376819720815	-0.23804913361145116	-0.044492300084361704	-0.2027672344053767	-0.25093826778063316	-0.03257166190071012	0.2051595736326731	0.21728617342255727	-0.008195564477410773	0.17743994376565858	0.21578741050677863	0.01559635968580907	-0.0016898965994697028	-0.18893277793101962	0.03695397457605644	0.002503341405890808	-0.03522897127088805	0.039752230319733635	-0.13481845079271276	-0.023736799791700354	0.04316577632979065	0.14342796674396557
Pongo_239847_def	0.4622490975687706	-0.0993201730674826	-0.022363611905684054	-0.33976045104985614	-0.06476123342645698	-0.0032657580872517797	-0.027575871859712265	0.007366925098469807	-0.2636836530651705	-0.05940809673759561	0.008343584753898042	0.2597483260227005	0.006564909520213342	0.07557373626255	-0.0016066630041117148	0.2305847053519352	-0.009206446463335294	-0.18681952561965695	-0.2440647729989559	-0.02800188691284433	-0.1988850752949059	-0.24297568988015716	-0.051779395137503896	0.20353664173815317	0.22639071249024476	0.010143782663769911	0.1982542424288743	0.2205683494771217	0.035187891352591705	0.006632774540512118	-0.18808775707165162	0.024629844323821065	-5.287492905086259E-4	-0.01676565642046029	0.04489100404159729	-0.13911824178498225	-0.027719478389896336	0.04693236651092535	0.14809929332203156
pongo61586AMNH_def	0.4660161925230143	-0.08084679360845876	0.004407185443550041	-0.33186083960568213	-0.054020463668209735	0.003312352869769952	-0.03536113595195856	0.04552501068481797	-0.28438528983374944	-0.02843039546282878	0.02865467271308353	0.2594966300046023	0.004705924303310022	0.04534799890246503	-0.009700199509458541	0.22514954515345498	-0.007884289073911789	-0.17745971999316798	-0.2538937410590079	-0.024895611847893417	-0.21045670498700406	-0.2520894978771712	-0.03840313386535736	0.20686210592127519	0.22852216850147652	0.019879114260898202	0.19821311961262617	0.21107147223578532	0.0069136187162809545	0.005891769433792621	-0.18300413470935303	0.005400634308294371	-0.004319551280799013	-0.030527030009348716	0.02958908004524806	-0.13722022475649925	-0.020298528041690578	0.024740162432742994	0.1453585270750621
pongo140426AMNH_def	0.4769416283989336	-0.0674928035739594	0.00931652111074336	-0.34650209679323046	-0.04296890607756615	-0.004862992886957283	-0.05413182603419048	6.944248907593668E-4	-0.2734038939585037	-0.03907065915599503	0.006789325586198618	0.2518980686763293	0.007048480421476074	0.05384899803699212	-0.009648441141494447	0.23099951264303326	7.863659422027783E-4	-0.18313598622129598	-0.24361278183974241	-0.018614801161436993	-0.2013976119197743	-0.24760428871053455	-0.033447078277465424	0.2041428786718631	0.2249476521168751	-0.002788050833472642	0.19583741025751283	0.21593842264915522	0.023293126294444962	-5.645390441662537E-4	-0.18195613151646262	0.014170275781490205	0.004852797774405553	-0.023938358579732623	0.03563823091289938	-0.13635857154221476	-0.01905955359958467	0.030090892478913278	0.14332436022355272
pongo200898AMNH_def	0.4969794857331304	-0.1128032064172655	-0.011765028728906026	-0.3468400956880976	-0.06270369627976685	-0.015264580042978535	-0.04381966477432624	0.012619044218819965	-0.25032600899148594	-0.03893027601140951	0.026694132773743218	0.2640985231153002	0.003722902476688628	0.05079972664195504	-0.007207289330133952	0.21703938494012137	0.04132880191224547	-0.1552514266906766	-0.25140337264747836	-0.0375859300729391	-0.19915502905743504	-0.23384257578812814	-0.02272516781893458	0.19181762863827712	0.2332469784111806	0.00462691031942911	0.19970427612858607	0.21119820938558248	0.01678832876605417	-0.004810752707206266	-0.1839338694593313	0.010855066340216591	-0.017213010257970195	-0.03603907169142152	0.040285502345801215	-0.13701289351652304	-0.027378034886511	0.031820487270641226	0.1423855914411523
Ptr_51202AMNH_def	0.45577164737924314	-0.07882268498783411	-0.0018641458094666684	-0.3346254778144398	-0.046051754464357234	0.013105205549832398	-0.00948924580505266	0.01757884544189936	-0.29035831484855124	-0.03942543662328059	0.012801382372976823	0.27520803110496356	-0.0011101095492347755	0.04499329104095563	0.001031142225530223	0.23767227305047195	-0.015530561701561578	-0.2094308852793021	-0.25109597729486455	-0.014687479327796269	-0.20466881787060323	-0.24371650924556454	-0.048437964885877136	0.19228551806200916	0.2167218368623218	0.02124831863058131	0.19507506790387583	0.2064177652697303	0.02705077943458057	0.007170835618051221	-0.1870786321960099	0.014444641795583538	0.015206233108324392	-0.02252632943924633	0.0348584764936329	-0.13603078011769038	-0.02751580459407399	0.03055471015721615	0.1432709103530268
Ptr_51278_GL_def	0.49910564320623824	-0.08943642793127403	0.0076800609335427525	-0.301362201419705	-0.04207279354589423	0.006699647317349082	-0.07066561698724926	0.008615747772013436	-0.27130563202701075	-0.08945267353399901	0.013406030215160979	0.2514749157246103	0.0025870813525664775	0.04548148181656816	0.0016054291450940637	0.25029334710077067	-0.0015313915083645727	-0.22456455225672337	-0.22917248548611685	-0.017359854323849074	-0.18778023369553	-0.2456999479280872	-0.04028859523157513	0.19850328046475244	0.21997535401781884	0.013424772649183653	0.1962365481142834	0.21275471957647704	0.02625479249563408	0.0016359934409017824	-0.185592896676203	0.013397902985985855	0.010425644159196258	-0.033756389508603254	0.04400394403501761	-0.13274227616512208	-0.029013933713907612	0.026104390571393184	0.14213117484465618
Ptr_51376_GL_def	0.46333104127241986	-0.0640549259880391	0.0035992057873394188	-0.3418240612923817	-0.053328539459767385	-0.0029279122171781803	-0.015508033967607944	0.02601490813918416	-0.2823309783697443	-0.024910183439869	0.027178675334203633	0.27364344238655913	-0.0029993625227396274	0.02254317811256327	-9.99308086550289E-4	0.23230354078196946	-0.010379768587573841	-0.20699192667698704	-0.2520348893181358	0.003875909679622036	-0.19398221646268393	-0.24699552347171908	-0.03482078225928547	0.19305580402220998	0.22264669238383245	0.014534305908651183	0.20323662331345677	0.2040959893961277	0.016914341995980884	0.0026841673889514777	-0.1888453297243976	0.0062059506875343125	0.005178795498050675	-0.025728321346844565	0.019052857132567862	-0.13839388354285248	-0.023531558750653953	0.026263889304358416	0.14422818695942896
Ptr_51377_Gl_def	0.5085918045273295	-0.0565548541837992	-0.0028378732990399524	-0.32290764189646826	-0.02980994927453784	-0.002720042866258138	-0.051812931475246314	0.010369698460185558	-0.2826798728885253	-0.05244496566636127	0.014985865392572562	0.27767513992636467	0.004476682615458215	0.035704921746231556	-0.003947836146475264	0.23250546575306325	-0.01175957829168818	-0.18501913026203964	-0.2397661872474949	-0.011485316338240275	-0.19812232715028597	-0.23361641202971659	-0.031131509886820435	0.184932151471548	0.21535132951204422	9.931654096261913E-4	0.18352063168915503	0.21349764513570182	0.013992625873058898	0.011355897272994013	-0.18433257358973845	0.010511923403974038	0.005539973694967617	-0.05153580551610845	0.027801890205942724	-0.12990143268765936	-0.03800641012246281	0.02638111748349441	0.1422047212452542
Ptr_51379_GL_def	0.4201967227303173	-0.0539667356275602	0.008048996940922338	-0.3632394001723944	-0.04433565059909021	0.008309266223058796	-0.013944029186110938	-0.0035320596104490157	-0.2973125402202065	-0.02404948559537368	0.005947155959313825	0.28016146768381067	0.004217149296696405	0.04961670530523867	-0.010973682085210983	0.2422318661378077	-0.011144323192223866	-0.2018317030844251	-0.25159317670380965	-0.004289506112242936	-0.2031558335248693	-0.24499193893336893	-0.03440484000556458	0.20084768014754503	0.22720755610861473	0.0067873333027810255	0.2012002270519242	0.21483740396678833	0.02743228834417641	0.0021658198944394125	-0.18269273334732505	0.00452844597667626	0.004594092570858941	-0.013896772558925435	0.03901413800808435	-0.13769374014415472	-0.014283161742916087	0.018347048250860254	0.1456399485463073
Ptr_51381_G_def	0.44060006122136003	-0.058568476019012425	0.006077767720591152	-0.35921229898642965	-0.03286861582973323	0.020834242597002582	2.8423847063925676E-4	-5.291043297911222E-4	-0.30149096653817264	-0.024013317498477366	0.002459693877928432	0.2555507256951403	0.001514953435059278	0.04428665562539177	0.005945351247719525	0.24115745693247945	8.225248615731581E-4	-0.2006917641479526	-0.2567582212641918	-0.014955627350988997	-0.2097342839405667	-0.2524722315308186	-0.037231424171010746	0.206538785418402	0.21466545518787536	0.014688466539847157	0.1841599110152291	0.2096031950123055	0.017676744521226015	0.011053302209998558	-0.18679132532013146	0.011845641002034033	0.011720874882076616	-0.01321346534908908	0.03174360000542348	-0.1359914995307625	-0.01536450031058088	0.020629921267112484	0.14602755337129433
Ptr_51393_def	0.44683480929600716	-0.06073079976462932	1.9537851531715132E-4	-0.3293198822220119	-0.035427756670755164	0.004474048635526609	-0.016394719053031713	0.01227914887168666	-0.2891619006125308	-0.02893340433235608	0.011972779041014672	0.28482045399180184	8.269218509964907E-4	0.04364789068823432	-0.0028561263694139496	0.22626084698300644	-0.01161808579404628	-0.18762947507680758	-0.26430219723557175	-0.027197146379891825	-0.21932985254252715	-0.25261657342680455	-0.039807244448121296	0.2054213931452275	0.21951208633510264	0.006027199157508115	0.19596128930172702	0.20832254618026716	0.02291974422272499	-8.894859745688179E-4	-0.18699509363703676	0.016340242713500718	9.78052153003214E-4	-0.014684835011197522	0.039319422073488396	-0.13713961702099403	-0.008510505727369538	0.022274606289286014	0.14515584185423885
Ptr_51394_def	0.45083624727162647	-0.05514850240312391	-0.00484368554431231	-0.3363426728864447	-0.03358047590860873	-0.0027648901509429603	-0.015149378923662795	6.478949672669388E-4	-0.2960946454905286	-0.027442471150387317	0.01101846675559228	0.2742921518917051	0.0010733648303450222	0.04229451440127595	0.0022675828574012895	0.23119842797594842	-0.00480791868569512	-0.18926616527847007	-0.2513947028249943	-0.011329716520404508	-0.20264554309947733	-0.25948201199151194	-0.03778151182845984	0.21324234348299573	0.21905975774054237	0.005610325740223625	0.19493280515910819	0.2097002700209577	0.019702084465554798	0.0016585994752211085	-0.18730368232816896	0.011324931727610704	-0.002701396307188399	-0.02116485738050656	0.028964558100563448	-0.13529764051423976	-0.013588290353743725	0.023085349188204398	0.14722048351872827
Ptr_167341_def	0.43653084669961845	-0.06052178454149364	-0.008027949285530715	-0.32673425648751725	-0.04270336497236215	0.011243238883274621	0.002380199000258252	8.041405243832365E-5	-0.2857755942597145	-0.03143149145315654	0.008673980098523538	0.28253952821350065	0.0022564717789463583	0.048147454576923224	8.08270297005743E-4	0.23187227861462795	0.003897690008780229	-0.19462898119432523	-0.26079209999054875	-0.030361687769767262	-0.21796238652730485	-0.26050755395695097	-0.027736440997940367	0.21235230650769368	0.22311449583783477	-0.013245752627586909	0.1988354020748338	0.21130580613664632	0.02791360359667059	-0.0032202300741474314	-0.18736202492772466	0.019428206247519435	0.0011858182894870222	-0.019814355794519525	0.037891978329610165	-0.13959103176683024	-0.02081831545751457	0.028535703998684783	0.1422416088420576
Ptr_167342_def	0.43549760165172463	-0.07655620443691268	-0.0037217774940148706	-0.34074807999503154	-0.061921730698982005	-0.028589248252563298	-0.047713816059934494	-0.001445695196586731	-0.2600519830465822	-0.027771628438878305	-9.87626675517838E-4	0.26942803379796243	7.407220196726377E-5	0.05938063490689133	-3.3062162886792986E-4	0.24229606680939317	-0.005789435892879911	-0.22324569126949154	-0.24579854840865897	-0.03487161342658382	-0.1960436026177048	-0.2403673130659144	-0.022389191204152628	0.18972736562338288	0.23745937239000406	-0.013698318236464873	0.2309639703359337	0.21469399523179097	0.0468343380635216	0.008563979619052213	-0.19226654154789008	0.027459998474573883	0.0022587446515968546	-0.022808479901347836	0.04502389049295465	-0.13722036286438033	-0.012546700867224586	0.03896095383013903	0.14826119314567665
Ptr_167343_def	0.432508423359998	-0.05794679200851567	0.004516497587683802	-0.341616563215615	-0.048677614939420646	-0.001521121936419659	-0.02857465621241017	0.015464239069454941	-0.28121088477965606	-0.034833484509992775	0.018501977995148723	0.2761819710028319	9.103380268045717E-4	0.04632073442790745	6.70271569270032E-4	0.2446945470329586	-0.009121012480803568	-0.2164288188234864	-0.25501409861269275	-0.025167531467866877	-0.2080521574569	-0.24155072459388466	-0.023904001102177212	0.19062896011674493	0.2307448298756022	-0.009386947174028541	0.22130700842188628	0.2090409429939165	0.027017491377593284	-0.006805495120782083	-0.1845340695229363	0.008078737640528313	0.010044326913018676	-0.01917088981805573	0.037214559420079486	-0.13517603507561426	-0.012604594803692346	0.021606159242100267	0.145845477581423
Ptr_167346AMNH_def	0.4464497473698655	-0.06278624711738134	-0.0017183087339529132	-0.31354692298607467	-0.030445109056294904	-0.011622525109953118	-0.025073687683126775	0.0031145957400014993	-0.29150867290619764	-0.035601128386455114	0.006195647068624568	0.3017503498581876	-5.483693841462096E-4	0.041309491075597254	0.0038795482935587277	0.23178154286259284	0.004249599102953444	-0.20271518948459347	-0.2647130434253249	-0.027174953534090017	-0.2108005720679172	-0.24466602397658266	-0.02509494407827013	0.2013706957447898	0.22462830205065668	-0.0010115737132177643	0.2005223254010627	0.20690229932118184	0.0260394358078901	5.297594066901604E-4	-0.18516964140956496	0.0082980308080952	4.418099838279779E-4	-0.01944113077268043	0.031146132759028583	-0.13441309764826223	-0.021001943580341333	0.026159895137063453	0.14428387726275982
Ptr_174860_def	0.45572081463456243	-0.0668088998666719	-0.007520646255619785	-0.31696424113640675	-0.04291032252025119	0.0072688988094941195	-0.03513733971684468	0.005642997520723111	-0.2904554828003895	-0.06317449339054468	0.023448621824510768	0.2772186748739312	0.0016096176015182673	0.051349335047426475	0.004608608845613621	0.24142251711725218	-5.6628934253469265E-5	-0.21245858982472698	-0.24684606221805191	-0.026588613293670113	-0.200761247267182	-0.24460353438682989	-0.03297688867073795	0.19723903684052208	0.2238671996600597	-0.012461207429314641	0.20958168973579588	0.2087600713213599	0.02612438301778591	0.001966578506000372	-0.18517326220022529	0.014548091999611417	0.006735006307242028	-0.017154411090875274	0.038532836531113036	-0.13609132748206326	-0.022326876194973894	0.022156294773728588	0.1426687997113818
Ppyg1561GL_def	0.4456810606599611	-0.07849468725866363	-0.010390133536274436	-0.33745685909484713	-0.0452148550111164	-0.009126396618994545	-0.0196654918238953	7.023366140080133E-4	-0.2854548042917932	-0.02200547490989792	0.004494879015616703	0.2786554201600772	0.0034210063037782255	0.056898216397872826	-0.003839553343357085	0.21624946474223997	0.015869982707823835	-0.16655203759208545	-0.27018762058666435	-0.028553426761635463	-0.2224899048655734	-0.23955771604698695	-0.029578182023131096	0.1968741306267885	0.23589480053905823	0.001772206800819659	0.2121019725908731	0.21198451710799782	0.02399045377831678	-6.622537359592218E-5	-0.18464339332288304	0.012093503960795105	-0.0012050491690402416	-0.023585309897274268	0.027103309542720534	-0.13528803233222508	-0.01612898367058597	0.03891626223657322	0.14678061374520035
Ppyg1667GL_def	0.48573000273806183	-0.0828590544886179	-0.008843710409347758	-0.34969675246412957	-0.050072709460874436	0.005599253716616349	-0.013732016878274769	0.032427093372113344	-0.26591167934177135	-0.040809022381332466	0.02343868568203298	0.27080055002020886	0.0014808077865605196	0.03727564599979882	-0.0069750528023621436	0.2268694605660086	0.006438892034524871	-0.1809911890736576	-0.248053863137165	-0.03193503068540681	-0.19906752329274596	-0.24840983421929053	-0.024342557439836657	0.20044183655069964	0.21270950637141617	0.01047747530893784	0.17834841397732837	0.20931568864805689	0.014409635302927833	-0.0020774232285662116	-0.1852299915993596	0.005897673447307024	-1.9571383749166784E-4	-0.0187474339959508	0.03574457464009842	-0.13634514268322204	-0.03142655143460125	0.023099676286994573	0.14521738040431173
Ppyg1739GL_def	0.5067492700851307	-0.089043354888011	-0.03458927576313585	-0.34760406002462124	-0.05418893467797092	-0.018754267072646852	-0.031955482471798885	0.03057214300284943	-0.23576169996985363	-0.03923890012624826	0.030256300999090456	0.26192538327176246	0.00196324931809892	0.03298159071648017	-0.003130834007020357	0.21731219030625878	0.018506005874467716	-0.14916707122331144	-0.2564239527023231	-0.035673366500907744	-0.21105391907668763	-0.24629432363459017	-0.009767082792544249	0.193375445040658	0.22561480580313883	0.009187114257622243	0.19652550439443056	0.21070962339070068	0.012080055845914966	-8.931261775051565E-4	-0.18473281724972854	0.003296551428329391	-0.0067276045164125844	-0.029337895943310717	0.03170926603659078	-0.1371503135496371	-0.026761706750707014	0.02008371069808871	0.1454017786493597
Ppyg8609GL_def	0.4818461833074694	-0.12299458162465078	-0.018443536408262844	-0.33972175034689067	-0.07215230338936693	-0.005931134867961636	-0.022851609736008815	0.018312033778412427	-0.2304662203656189	-0.03475303084186588	0.012729284292448382	0.2506901684876481	6.129078098967237E-4	0.0701364149658187	-0.013953512504966094	0.22390780837545451	0.008854577425813547	-0.17732421545958385	-0.2490845452897448	-0.038448596338342717	-0.20260073468037917	-0.252743232854209	-0.04474963931724258	0.20498833968647182	0.22269368525992259	0.012327888602739385	0.20177486071899617	0.21585352356009185	0.040237028396298086	-0.005227538591088278	-0.1931549729989594	0.021503086682644605	-0.011732927964404324	-0.022440483062375123	0.04611530275875436	-0.14034754373146777	-0.03016448318278135	0.048129503766673555	0.14857399568061705
Ppyg11444GL_def	0.46905869845659864	-0.08366518243563695	-0.011000053133417315	-0.3441556071173194	-0.047939346133242154	-0.0019313129080192931	-0.020902894769580058	0.015138250906372136	-0.26502575769858766	-0.03364626611481161	0.0018553581337092465	0.27272134118122904	-0.0022470688700981737	0.058287026889983704	0.0031566226519756354	0.230479130274147	-0.021180991167853137	-0.2060192418804967	-0.2460056292647251	-0.022160887871695435	-0.1970376927451907	-0.2433691331053394	-0.04013006122115744	0.18791492561738918	0.21899248920610645	0.019995386100929297	0.20336330150014859	0.2076539915368338	0.035659305343380444	0.0017402536179515478	-0.18891725163502446	0.011514594317143662	0.003756801737387728	-0.01319573437533347	0.04016012466142658	-0.13636058441845142	-0.033744724221453797	0.032466422476640194	0.14472139647808124
PpygAS1528GL_def	0.5005181232708401	-0.11689077616170354	-0.002486846798864962	-0.3081768658912112	-0.044450735480294545	0.016131060625472995	-0.059722536342775946	0.018476823102698152	-0.30100868129352926	-0.06937932652302714	0.01468335719827818	0.24962078161914486	-0.0014894298834509812	0.05756295700443132	0.0014508598228769412	0.2251742740343802	0.018453924355160328	-0.1833369619908559	-0.22760352630398845	-0.03228685456779978	-0.188558842292919	-0.2505719762997743	-0.04438426516979291	0.19887660359757917	0.21753460743820266	0.015583048692109018	0.20041333864830804	0.206818097377558	0.03332882953634222	-0.003639244829047103	-0.1848578354922091	0.006486632098763542	0.007398075988599919	-0.017665022832546413	0.03508032842999515	-0.1367667902188355	-0.03057858255199737	0.03835673096181294	0.1419066471220697
PpygAS1531GL_def	0.4773479085144234	-0.09348582691188907	-0.035828330455201424	-0.3537754400500604	-0.05892415934295814	-0.03979150482184184	-0.031205284890229987	0.0180685494700526	-0.24671289609398642	-0.027118829560962756	0.021836752686040344	0.29597522898374823	0.004060331273395221	0.051711921419428236	0.007537607890840818	0.22107523930266665	0.006758420827076898	-0.16380353815502294	-0.2514337343382065	-0.03449357350542153	-0.21063506452855957	-0.24093743779191462	-0.02579965353614864	0.1936240242258097	0.21668671358513364	0.010146964082918562	0.18657525823765786	0.21330028660452557	0.025811050525560413	0.006326744933709656	-0.1820968551307631	0.011239314209642162	-0.005855330820867306	-0.025985770629623504	0.032933897156808084	-0.13395821469740557	-0.01991712688838346	0.03419634291889012	0.1465460153011184
PpygAS1554GL_def	0.4965431124354675	-0.11380535832415221	0.003816638206698095	-0.3434924385955983	-0.06876058980445215	-1.7016619441410447E-4	-0.05050571010296823	0.02619471383661226	-0.25313330890454466	-0.033062529080080394	0.02189986677859121	0.23911795609899092	0.0045704677944736535	0.053449344189821814	-0.005127021988890286	0.2221405415495387	0.021885671502740386	-0.16247004611217986	-0.2558964390888454	-0.042864535902676935	-0.209831188333142	-0.23761640301706635	-0.027680728843452095	0.19354872875438403	0.22666552039882631	0.009113636344275585	0.19239530841517863	0.2159724669788628	0.0250289966264934	3.8158088948361314E-4	-0.1886866692483168	0.02095601895985777	-0.0070234855308518715	-0.030644259015728093	0.044579198679954725	-0.13675391672114928	-0.025987661008565092	0.030003765956386312	0.14524892142043666
PpygAS1677GL_def	0.43767102608393155	-0.08475293611833952	-0.04492837418003127	-0.321334687277884	-0.048278902663405655	-0.010346381304104308	-0.002413019395205635	0.0027038993919696616	-0.2731808991868002	-0.052160219222118234	0.014356815048224766	0.29531152502029007	0.002696012213554328	0.05381230426833151	-0.007713250327489545	0.22663408704317056	0.0041597744793253205	-0.18217679096202816	-0.2534654220689944	-0.035150857017194774	-0.20999205577775534	-0.2560002801401819	-0.05183270376444992	0.21182229474144013	0.23092538749758176	0.003991814587619897	0.20925139257412237	0.21236638533779287	0.027143921998705987	0.0021806004957147683	-0.19007910679899423	0.029980389911529435	4.604720607760879E-4	-0.005943838709828345	0.036355696858771366	-0.1365673903355831	-0.02889632456282432	0.04751078301891197	0.14587885718144836
Ppygmaeus_8685_def	0.46889633049607354	-0.11469596472055749	-0.016544926585184697	-0.3377644295212489	-0.06522558797411653	0.0016584501437571493	-0.008370302636448	0.036008550205128574	-0.26018963299895015	-0.04474219867215185	0.021565057997301348	0.2737243420602577	-1.9909630892394128E-4	0.056824561062824706	-0.0034534162278106904	0.2283800790686869	0.0058415519213053865	-0.18455767864533185	-0.24876904534502126	-0.033198272786488084	-0.20478440284241572	-0.25325759716962054	-0.041149536318086884	0.2004041308104741	0.2167633558065708	0.023783038360840402	0.1895736132015716	0.2094605767532445	0.026215029201366657	-0.011915857620689555	-0.1856361597213446	0.0026846842581123194	0.007478488860540663	-0.016156287427486392	0.038213638665684425	-0.13813173825493272	-0.02860522532233051	0.04313325012668515	0.14673862809871394
Ppygmaeus_9149_def	0.4625737367332497	-0.09740726712612607	-0.022640623514888977	-0.34701688527319996	-0.060167574506721465	-5.521082995595841E-4	-0.016404885430594363	0.03713051743237497	-0.27426208984440903	-0.039115607078173104	0.010485815702718842	0.277778536418277	1.5406527599466473E-4	0.05710979629327605	0.0011113284561457136	0.22563076060608345	-0.003783200314181022	-0.18760434946021992	-0.24153128608041594	-0.03503349351306133	-0.19461643917356442	-0.2374715291505911	-0.02359084473815278	0.17983408627267158	0.23091029308124558	0.012034670836245123	0.21273598324253534	0.21311529542393853	0.03253291046882429	-1.9542932427452463E-4	-0.18603070768416166	2.6334658480217654E-4	-9.275125423117502E-4	-0.028108063773931668	0.027821441125148803	-0.13746121203265102	-0.036705186649444214	0.04260388175485233	0.1467998298022498
PpygPAL101GL_def	0.48528679518173296	-0.0869365967830147	-0.010182681955095054	-0.34286594270222925	-0.052846006624382984	-0.015240722822713415	-0.05165941803132977	0.019519226958939984	-0.2341236203022053	-0.04773898353235134	0.017651053248516506	0.25386330126426687	0.004417301860146377	0.050355980753206776	-0.003164952638886719	0.2397935028535871	0.00430967752161663	-0.19475765726904218	-0.24357539056288885	-0.02502341784099729	-0.1998567939245223	-0.2598159586512917	-0.02434320971251456	0.2072281906178002	0.21865612196695086	0.01220188902141247	0.19129725571031217	0.21610129189895363	0.0249127841669449	-0.0010976206693442147	-0.1834549540132152	0.00403999941890856	-0.004635667444378386	-0.016282257853768238	0.0349327527008964	-0.1368359892608348	-0.01886210841429623	0.021225867170467417	0.14750695869464303
AL_288-1L	0.44812443359174564	-0.06410729173260736	-0.0124669201701386	-0.35655326315627545	-0.043763163430510316	-0.011029773693067334	-0.0029971272722636765	0.016471326154101035	-0.2933409759078287	-0.02998559339547433	0.03470584992792444	0.3038050029993181	5.202549273990902E-4	0.04150259710038067	-0.004779338728557698	0.22862681352411238	0.014128686838720098	-0.18751599490008297	-0.24668170180727092	-0.02130591676631846	-0.195135449307412	-0.2579438445355048	-0.03191810004651839	0.20969805701343774	0.20479708779474187	-0.0017036887970532794	0.17168575548875786	0.2065927955851551	0.009230366710914255	0.0035706322598548345	-0.1855323438777218	0.0016072829165157433	0.007331092786476059	-0.0012481859578280649	0.02438917059318284	-0.13792887198774378	-0.007719325420815361	0.020762880531268738	0.1461067841469867
KNM-WT_15000	0.404930616011581	-0.01176661042937343	0.018821386896716294	-0.3362617889762085	-0.03743390216503015	-0.009681659887279885	-0.045544059250533946	0.014048250076479082	-0.3262558534295311	-9.885680400574803E-4	0.017379584112997365	0.28116784948608975	0.003563598781602668	0.00536415075548469	0.008796400887459872	0.2440729512595331	8.657112984726337E-4	-0.20934579896050887	-0.26776679096896205	-0.010665394805792226	-0.2167713422493612	-0.24985286542883758	0.0024439718296557153	0.19790608382053343	0.24081794034877824	-0.007085963427440736	0.21811819893715043	0.21042350753711578	-0.011833041586296781	0.02411544959416806	-0.18582501736197762	0.001477760563979344	0.007787229117816795	-0.016853029826825204	0.028404755414503567	-0.14062259166588215	-7.16494085208374E-4	0.008800728362361027	0.1459646474526287
STS_7	0.47943293370913564	-0.08762669456207396	-0.007499613440061986	-0.35536906718448596	-0.05136164130434656	-0.007297486613085783	-0.038758149727002277	-0.004104186913287241	-0.2845628476368711	-0.031626953814657306	0.007109835282577602	0.22667819052331087	0.007493622584167508	0.04770984799875501	-0.0019148413102442986	0.2233640607305219	0.018660220588348982	-0.15764302895289534	-0.23468805773291257	-0.015894504680765045	-0.1897324006413906	-0.25799542326120545	-0.03509945291138661	0.21856553652245178	0.2286326370329157	0.00331561826980337	0.19765697952025096	0.22410737487172913	0.038260280563488014	-0.0011256843496379309	-0.18743580221048772	0.026466049490544766	-0.003044193079853189	-0.028891036001724074	0.021775627805267504	-0.1348387241684669	-0.02826613899599424	0.030789000373074207	0.1447581136264937
GorillaZ1_17GL_REV	0.4555136013569708	-0.06755281494712755	0.002806640352921514	-0.3570722982351093	-0.04799899241634273	0.0026022729631644086	-0.015925995595443776	0.006526749526487411	-0.27943823141743085	-0.020830660980421748	0.009651858983562312	0.2572396584575386	1.7066225825409544E-4	0.04115920195907584	0.015878815244781123	0.22763667223463016	0.0018958768318096328	-0.19165379824463796	-0.26382934068429054	-0.019837126304667285	-0.21316248168315816	-0.2435092677673381	-0.02702733553850091	0.19457419816130164	0.22261497741382957	0.005566293050907695	0.19683528671198497	0.20961734252585346	0.024610724496111607	0.0038080421439645445	-0.18825838047384547	0.013558116778611327	0.0025008096952167038	-0.01419835469836887	0.033203285327976714	-0.1376147911038883	-0.011928957354720122	0.026244162252095977	0.14562357871824178
Hylobates15971AMNH_def	0.4375319475384864	-0.05559869929256826	-0.008175145490915048	-0.30792809787332454	-0.013843097758275157	-0.004877221928977585	-0.05216215411496753	-0.01731416661362807	-0.31832678524709995	-0.06128865252421357	-0.03038674321816695	0.31392476396009805	0.004620011968534091	0.049716464875811946	-0.0016621200631464434	0.24984919164381147	-0.007761602638624333	-0.2077118953829862	-0.23056492699044737	-0.024008205357121087	-0.19160910116738733	-0.24051192427973106	-0.026794328500904997	0.1962521103756722	0.225345393909274	0.010333319709030012	0.1997397223712014	0.21966358017668813	0.034790561167779725	0.005839481732214061	-0.18762109630026946	0.01589310893893579	0.0029427036209460546	-0.026426325550175715	0.03281622740075716	-0.13431840511060084	-0.03050694760366451	0.03215716128697423	0.14798189233098172
Hylobates103664AMNH_def	0.41000238817928464	-0.034865784553463265	0.004264607981548731	-0.3127271832782442	-0.011259982042640525	0.0027095371598277462	-0.02346600830850447	-0.019181650443892986	-0.33618659035511306	-0.025200009415218886	-0.01543390107488169	0.3130873603769259	0.00635914473140959	0.040082561842178156	-0.004653134869194689	0.22697322936043868	8.552234803877248E-4	-0.17473707848803421	-0.2724871417405467	-0.021876354182517953	-0.2261367505131023	-0.25222483395578654	-0.027513067883540403	0.21137986212595408	0.22877744307323902	0.001220553644499113	0.19676989790398283	0.2169682017705855	0.021243972867717884	0.003536570838565072	-0.18379823212893537	0.013868238646153903	8.806241697941852E-5	-0.014228300069988138	0.03237655927742916	-0.13714687754926944	-0.004948698217732945	0.020483630422570825	0.14702453297093013
Hylobates105681AMNH_def_rev	0.43492228325885357	-0.0319476659475606	-0.020365015818665906	-0.3486342430431409	-0.028884451035156668	-0.004779864938167719	-0.0229545969551112	0.004248725852378023	-0.284531897067413	-0.031064757516368207	0.00317221928348488	0.2948665502562052	0.004019337787991793	0.032628941354967106	0.002275434290813262	0.23785607638878756	0.0016301634313401828	-0.19017478153532058	-0.2580725306329932	-0.022818090940059092	-0.21787950553512508	-0.244060636165979	-0.0012998611773819002	0.19104857076817783	0.22941981612965595	-0.01269982261546014	0.2108325679443642	0.2135256359622528	0.015655795837150464	0.005954013377567039	-0.18375192142190097	-4.302763577394772E-4	0.0013722021998947152	-0.015546158799421506	0.019238391781932946	-0.13586286656179555	-0.015658304992626597	0.021505930532104284	0.14724459261946565
Hylobates119602AMNH_def	0.4299301480424128	-0.03465423587562977	1.9657885247112991E-4	-0.356323427154013	-0.027564819492643507	-0.005169495717757152	-0.007172295552927073	0.0037943136658597923	-0.3022136025643348	-0.009526732254021663	0.003029391293848979	0.2895200695132705	0.0018186906651734532	0.03161145177665978	3.837459823918491E-4	0.22756486351918284	-0.0020643166421533132	-0.1820775272113547	-0.25954162163491673	-0.010954797295418449	-0.21089773203143125	-0.2527438420071305	-0.020438837032472436	0.20521241133197005	0.22549143480038544	0.004955926122235273	0.1991140296536322	0.21153486646578673	0.010790319645959372	-0.0053195712972560006	-0.1875545676656393	0.004754255595213273	0.0011535300994912883	-0.013038135357267874	0.019324472166312424	-0.1371889469003604	-0.010439381867025371	0.01741687607222849	0.14728651028926718
Ptr_167344_def	0.4413153559572804	-0.04975011406003377	0.016312599458954156	-0.3151822668251812	-0.035986998287614216	0.027973507612155685	-0.049873664460041905	0.001975848204173284	-0.2989361758122225	-0.06773930014610897	-0.004272613352952976	0.27951686243372115	0.006694567156233678	0.04922556929206223	-0.009200699396567733	0.26407685262701186	-0.0222575962495892	-0.22096298467939257	-0.24507175512198448	-0.01600136617876377	-0.20758231112665324	-0.24998385913339696	-0.040813837805389226	0.2022880913417521	0.2138000501401536	0.004377270209495243	0.18764576335468758	0.21750069251795975	0.022732461084909672	-0.0036527308027061943	-0.18375960497584748	0.024494949465111868	0.01540947186714727	-0.010199190870742447	0.04206831226327398	-0.135836682050719	-0.021577876865335903	0.024208115415316925	0.1470252877998433
Hsap_4	0.4015871691360063	-0.0728844957804495	0.014995766300715196	-0.35622079037157334	-0.07267536617393767	-7.151714780975417E-4	-0.009984921648566784	0.005544454073995077	-0.30594584035419586	0.00368657568066365	0.004277554821733179	0.2940947328881853	0.004122782262480723	0.056485127029535155	-0.005589705964289891	0.22440678924308524	-0.007218897208794324	-0.18340536410341474	-0.266876298646883	-0.037282379051127704	-0.21878365640040273	-0.24767361770544818	-0.030723996233077103	0.21088909265789776	0.21959274212409557	-0.007001367935323424	0.18957264005401536	0.2160846597408485	0.03550213300368827	0.0019694886186544733	-0.1900940359194233	0.03031932677009612	-0.0031484768307823334	0.0029936734442691827	0.06295152397386593	-0.141260641426526	-0.0016247273395543996	0.03270638270979595	0.14732713603824096
Hsap_8_rev	0.41756209665268845	-0.0516314270839476	9.79510919269854E-4	-0.3759641575179358	-0.05619067700550373	-0.011835092063517271	-0.0187645125748345	0.01788619889890332	-0.25025097896823734	-0.014407855609419123	0.007996066304295956	0.27932137583916267	0.002424048357847524	0.050908961126191185	-0.005900033270641826	0.24375364773570912	-0.015316256895786445	-0.2158873238656781	-0.2528777276665684	-0.029825458871291392	-0.20351522588975007	-0.2457284180321848	-0.030383428806783346	0.2008288598170642	0.23286400956651754	-0.010244756037602103	0.21659575716617357	0.2114206433076457	0.022491419703134348	-0.006664851684253718	-0.1879708990034847	0.01919744660399344	-0.016695045501389356	-0.005743867458206216	0.03556322747447415	-0.1368950816909307	-0.006567007757774586	0.0395486845899222	0.14991812919272804
Hsap_9_rev	0.4511415934768001	-0.05222400759205589	-0.005062671621178634	-0.3471865582858045	-0.045438321307939025	-0.0012831654533790226	-0.020249591539416138	0.009245437195281942	-0.2857318218502199	-0.03460798336860339	0.0036165662071031175	0.2735692537727549	9.899913764473247E-4	0.03934193385267972	-0.008107284391611418	0.22427450100701912	-0.0029557243069811695	-0.18766866579219837	-0.25035911498265495	-0.035152115460472665	-0.20217934011255326	-0.252946534723677	-0.007359401080813649	0.20345138006715063	0.22872913811622342	-0.009548971135078004	0.20875635574026014	0.2082165697573818	0.020489986900166842	-0.005414071442699848	-0.18599877370222173	0.01251932256209468	0.006411610454496416	-0.007693752389465898	0.05021867037943015	-0.1397285561293152	-0.014309484742027954	0.017246623786583943	0.14298697675849345
Hsap_10_rev	0.4403410923358333	-0.04229766518976939	-0.01550133292366415	-0.34027813420736785	-0.029394625173897453	-0.010507092344424542	-0.029395098454671205	-0.011565400813809495	-0.30710190758255296	-0.028581719119561255	-0.01178187361916333	0.29407662214046754	0.0011612925200035753	0.044142757640251475	-0.0069806144406879475	0.2157333511276457	-0.005184295379352652	-0.17063959157377032	-0.2513640533793807	-0.03257751751175736	-0.201973324275568	-0.24343646814076753	-0.018461000254570734	0.1975249020729835	0.23765791983202006	-0.008524344848322082	0.21807893897757	0.21010792646318469	0.024850411117689777	0.0038754455518854886	-0.18966152137360215	0.02659592614412551	-0.00820881581630719	-0.010122572044441338	0.04050693867385715	-0.13813123348908396	-0.01216201555889548	0.023690689214718525	0.14548800370315218
Hsap_12_rev	0.46796621066809524	-0.035184152081475836	0.00587559358246308	-0.3566909357895683	-0.03477041169778462	0.015189853095299346	-0.015074140781387003	0.02454509326766873	-0.28244069822719264	-0.03650539125375924	0.008438081941138027	0.263973198950619	5.9467529367342176E-5	0.026852596156232533	-0.008691798557121664	0.23761267910191602	-0.008550077850217754	-0.20282942801781037	-0.2510152612679206	-0.012095341937207946	-0.1957704528342955	-0.24551731194007095	-0.017843920739699707	0.1948263837326905	0.21609528378834467	-0.015408632371491964	0.19219341065188392	0.20969781984548716	0.015277512645562815	5.119398833258999E-4	-0.1880840546730874	0.004222950931335394	0.0049304521873949035	-0.014849070043625864	0.0069008453808694975	-0.13651394175530301	-0.02369529518379152	0.037615456355070756	0.14874548730804676
Hsap_15_rev	0.43950351104180263	-0.04243189214262297	-0.02788112039051143	-0.3379062375700167	-0.04083850617459139	-0.01815202393758473	-0.02380481062270818	-0.008224329811244135	-0.2864515172276597	-0.03045886787378926	-0.004051160589223021	0.29438704870850735	0.0039330635378628164	0.05098964573176463	-0.011192126139439963	0.20834649206177489	-0.008704804929755373	-0.15604432297953574	-0.2523810545486713	-0.035245234636360236	-0.20684085771075977	-0.2485130065350378	-0.027168388296154755	0.20511409496047708	0.2493620953630863	-0.023335666762732417	0.22949538007837728	0.21145628065447092	0.022147810712556122	-0.0070907733150180835	-0.18857155644041368	0.033874499686190565	-0.022519289792650627	-0.019134189985766225	0.03983861589860691	-0.13884586128386084	-0.011831719082594387	0.043149411313566095	0.14602136902965895
Hsap_17_rev	0.45130337776569057	-0.05092117535640399	-0.005717084095262781	-0.3388583888697325	-0.06452228325728199	0.001233063004794568	-0.026265505703366436	0.009097023148408264	-0.266514607001329	-0.0329415630606556	0.008777274962186806	0.2630756240950826	0.005432284696845029	0.05949013911778053	-0.003465942921129304	0.23322375702908316	-0.011299507158322196	-0.19189233576628073	-0.2547868954098737	-0.031281487425175405	-0.2120671362399046	-0.24882972581483073	-0.02204011534413896	0.2028447924333353	0.23067862714286827	-0.0238259529047804	0.20977944133466966	0.2139028059975687	0.01621323597630987	-2.270150220815947E-4	-0.1921907052289771	0.03615288544390877	-0.005097867305220878	-0.021652554142987765	0.03886075601971879	-0.1382745003495195	-0.019015514401631982	0.03529920677778993	0.14632356783284634
Hsap_20_rev	0.44637964103557914	-0.0634821096415295	-0.006229838595497257	-0.3546169468484151	-0.05073367256827115	-0.001145091254195644	-0.0284299474668596	0.008606481712130474	-0.2837616019141949	-0.026002303390627	0.018730555069248457	0.2752252005688044	0.0024302880418301843	0.034590738790317696	-0.006362033747762128	0.2263439339541894	0.0038466796411695467	-0.18212337300811868	-0.2512683984426959	-0.022763072588826306	-0.2053421130913065	-0.24440195739260168	-0.0275838116387268	0.194285905405346	0.2312816217330211	-0.0012764089637707504	0.21183240261605354	0.2111041935062425	0.02040318872949431	0.0023028300420688294	-0.18741615699885858	0.01909357674353444	-0.0056323925513468405	-0.014639199926275579	0.037869324218456006	-0.13860531646384353	-0.01076476780452838	0.022698530496773596	0.1455554219939928
Hsap_23_rev	0.4525665951610442	-0.06727230865138042	-0.021219512803827535	-0.34794875851406687	-0.04544817310496263	-0.012583416135241374	2.822854764076349E-4	0.009088155770771683	-0.2728238843125187	-0.003177163763211921	-0.001478361120044125	0.26095918650631533	-0.0019255931031384862	0.05418267584061415	0.0012709626372892086	0.20837095416468762	-0.0011858897289376558	-0.16361547084959893	-0.26729246141014346	-0.05103718522990307	-0.22178587189528062	-0.2611799655458101	-0.02508875849973429	0.2150517353518792	0.22292140546204225	-0.008459677545355673	0.20420756704442847	0.2077154828828645	0.028553210610534712	0.003707865674160011	-0.1943881160693694	0.02884870607831421	-0.0029848301194297464	-0.005603174458726904	0.041314849367254824	-0.1375189557942481	-0.010341490282579021	0.03798275621282827	0.1473346246960726
hsap_24_rev	0.42496870045922663	-0.039540729789610346	-0.025289022047279282	-0.36607086137009487	-0.041952248577681456	-0.0068932522707347964	0.002683364377729338	0.00683068160831771	-0.25892742628139886	-0.02490859152787472	-1.2780229725022768E-4	0.2744823593186521	0.002417420148019566	0.04775041971847863	-0.004081195777365604	0.2324164373110092	-0.032375751799994856	-0.19506041248290967	-0.25636270413330325	-0.030615112348502203	-0.21612520091526982	-0.25935218263877624	-0.029361556176001617	0.2114101050457641	0.22916149771873198	-0.004073371531209645	0.21074366989189147	0.21295003328791925	0.03013391119405782	0.002546025889919442	-0.18830593937113685	0.021663576927085506	-9.640703896681561E-4	-0.0022351252958314922	0.04635763017034863	-0.1385418874775508	-0.007362048965618347	0.02531035290196205	0.14670030749594995
Hsap_30_rev	0.4343255583765682	-0.05073675789078419	0.004972422723619436	-0.36316406179058697	-0.04685009045075346	0.017038446826133265	-0.016935906024496433	0.005684255792547143	-0.29179879371776407	-0.020863128625024575	0.007775446559531874	0.27052395859948586	-0.00235929391791021	0.041821829106616006	-0.011190738134589198	0.22923025987374618	-0.01338429850270377	-0.20045229193443384	-0.24775364933094546	-0.023456099493188286	-0.1971309012684387	-0.23877060750424742	-0.026430807303709662	0.18087974975952503	0.23766169850694577	-0.012920932133638607	0.2303798063053229	0.2076594156118399	0.031175081378847985	-0.0020719721572479196	-0.19139037166126555	0.0172646934763825	-0.003327252506988388	-0.014289622170765931	0.04600936721220777	-0.14091247170306123	-0.013350291343857758	0.024048312248644677	0.14309003720843644
hsap_34_rev	0.4553119864155005	-0.058251977597969976	0.003899168700355562	-0.33649220714845485	-0.030830159609769273	-0.006681991377048302	-0.05316057001926828	0.009021206334755543	-0.2873627138926513	-0.026507794651880537	-0.002493946345653017	0.2907056114014401	0.002451207297794495	0.040537101580222425	-0.001338735001909021	0.23037913454395895	2.1783784873516399E-4	-0.18314449521040427	-0.2530628821514068	-0.038702534766319914	-0.21121317100671425	-0.23843908155402618	-0.01657665832338424	0.18602937298248926	0.22437678293669364	-0.005817794634987709	0.20353804036960343	0.21407507879765178	0.025575447129086885	-2.731625907405258E-4	-0.18706592666245866	0.011135984853142693	-0.003916680606495143	-0.020115272243191415	0.03695910973063275	-0.13799535932175866	-0.011750455560912606	0.0292263838015087	0.1477541155538332
